# Supplementary material for: Validation of an equation for energy expenditure that does not require the respiratory quotient
Source: PLoS One. 2019 Feb 1;14(2):e0211585. doi: 10.1371/journal.pone.0211585 (PMC6358081; doi:10.1371/journal.pone.0211585)
Supplement: S1 Dataset — (XLSX) [file pone.0211585.s001.xlsx]

## Sheet: data
mouse	DegC	RQyesEE	RQnoEE	RQ	VO2	VCO2	EEdelta	EEmean	UMRQ	WVRM	deltaFO2	deltaFCO2
1	21.0743	0.865993	0.872499	0.420329	3.35098	1.4267	0.00650581	0.869246	_+J2	0	0.00147212	0.00071335
1	21.0743	0.44341	0.443664	0.942179	1.51764	1.42932	0.000254246	0.443537	0.0578215	1	0.000749635	0.000714661
1	21.071	0.735784	0.741139	0.438678	2.83408	1.2637	0.00535555	0.738461	0.561322	0	0.00125049	0.000631848
1	21.0711	0.363841	0.363716	1.03546	1.22004	1.26636	-0.000125332	0.363778	-0.035456	1	0.000614551	0.000633182
1	21.0274	0.707962	0.712905	0.462204	2.71098	1.27205	0.00494299	0.710434	0.537796	0	0.00120285	0.000636023
1	21.0273	0.388961	0.389166	0.946849	1.32991	1.27078	0.000204801	0.389064	0.0531514	1	0.000657553	0.000635389
1	21.1098	0.770862	0.775745	0.514517	2.91398	1.5005	0.00488303	0.773304	0.485483	0	0.00130888	0.000750249
1	21.1098	0.48038	0.480881	0.895894	1.66125	1.50232	0.00050108	0.480631	0.104106	1	0.000812519	0.00075116
1	21.0853	0.745083	0.749989	0.494078	2.83071	1.42433	0.00490674	0.747536	0.505922	0	0.00126542	0.000712165
1	21.0853	0.442565	0.442862	0.932356	1.51806	1.42632	0.000297519	0.442714	0.067644	1	0.000748281	0.000713159
1	21.0725	0.760395	0.765435	0.490715	2.89128	1.44095	0.00503916	0.762915	0.509285	0	0.00129148	0.000720473
1	21.0725	0.446313	0.446591	0.937315	1.52923	1.44315	0.000277739	0.446452	0.0626855	1	0.000754581	0.000721573
1	21.0685	0.750746	0.756001	0.460811	2.87581	1.35624	0.00525482	0.753374	0.539189	0	0.00127556	0.000678121
1	21.0685	0.427025	0.427395	0.913071	1.47107	1.35839	0.000370504	0.42721	0.0869291	1	0.000722146	0.000679197
1	21.0354	0.722364	0.727137	0.492338	2.74558	1.37347	0.00477264	0.72475	0.507662	0	0.00122686	0.000686737
1	21.0354	0.425885	0.426171	0.932343	1.46085	1.36961	0.000286359	0.426028	0.0676566	1	0.000720078	0.000684805
1	21.0377	0.758056	0.76318	0.480087	2.88997	1.4168	0.00512352	0.760618	0.519913	0	0.00128768	0.000708402
1	21.0377	0.42329	0.423377	0.979056	1.43702	1.41402	8.72004e-05	0.423333	0.0209441	1	0.000715357	0.00070701
1	28.6679	0.783414	0.790461	0.30774	3.11961	0.962799	0.00704756	0.786938	0.69226	0	0.00133371	0.0004814
1	28.6734	0.315632	0.31607	0.862326	1.0998	0.960905	0.000438692	0.315851	0.137674	1	0.000534047	0.000480452
1	29.1535	0.600568	0.605153	0.410737	2.32952	0.985348	0.00458573	0.60286	0.589263	0	0.00102105	0.000492674
1	29.1535	0.306579	0.306824	0.919782	1.05456	0.982591	0.000245096	0.306702	0.0802176	1	0.000518424	0.000491296
1	29.1452	0.627912	0.632818	0.396898	2.4441	1.00226	0.0049067	0.630365	0.603102	0	0.00106772	0.00050113
1	29.1453	0.308443	0.30862	0.942071	1.05572	1.0029	0.000177192	0.308532	0.0579294	1	0.000521459	0.000501448
1	27.2119	0.617174	0.621971	0.400043	2.40039	1.00052	0.00479766	0.619573	0.599957	0	0.00104942	0.000500259
1	27.212	0.294152	0.29417	0.99398	0.99534	0.995589	1.73608e-05	0.294161	0.0060201	1	0.000497042	0.000497794
1	25.1884	0.619227	0.623456	0.474393	2.36403	1.14892	0.00422909	0.621342	0.525607	0	0.00105193	0.000574461
1	25.1887	0.352978	0.353207	0.934617	1.21016	1.14532	0.000229245	0.353093	0.0653828	1	0.000596795	0.000572659
1	25.09	0.570925	0.574591	0.507489	2.16191	1.12961	0.00366564	0.572758	0.492511	0	0.000969479	0.000564803
1	25.0901	0.355961	0.356288	0.907838	1.22769	1.12788	0.00032782	0.356124	0.0921615	1	0.000602001	0.000563941
1	23.066	0.68729	0.692344	0.432729	2.65123	1.16364	0.00505452	0.689817	0.567271	0	0.00116816	0.000581822
1	23.0661	0.360624	0.360875	0.929833	1.23769	1.1625	0.000251617	0.360749	0.0701672	1	0.000609751	0.000581251
1	23.0689	0.69186	0.696719	0.459013	2.65143	1.25266	0.00485827	0.69429	0.540987	0	0.00117554	0.000626328
1	23.0689	0.396201	0.396577	0.905285	1.36726	1.25449	0.000375202	0.396389	0.0947148	1	0.000670074	0.000627244
1	23.0702	0.635991	0.640278	0.4815	2.42377	1.19905	0.00428735	0.638135	0.5185	0	0.00108031	0.000599524
1	23.0702	0.376139	0.376455	0.915849	1.29497	1.20059	0.00031573	0.376297	0.0841513	1	0.000636076	0.000600295
1	19.1179	0.822454	0.828238	0.458184	3.15255	1.45727	0.00578387	0.825346	0.541816	0	0.00139744	0.000728634
1	19.1162	0.435395	0.435478	0.980654	1.47759	1.4557	8.28228e-05	0.435437	0.0193464	1	0.000735804	0.000727848
1	18.9763	0.752871	0.757663	0.512019	2.84771	1.48237	0.00479205	0.755267	0.487981	0	0.00127837	0.000741184
1	18.9763	0.478576	0.47913	0.884777	1.65915	1.4843	0.000553887	0.478853	0.115223	1	0.000809561	0.000742152
1	18.9618	0.759982	0.764853	0.508432	2.87714	1.49263	0.0048707	0.762418	0.491568	0	0.0012905	0.000746313
1	18.9619	0.460837	0.46117	0.927442	1.58247	1.48666	0.000332674	0.461004	0.0725584	1	0.000779214	0.000743332
2	21.0743	0.723348	0.728666	0.432881	2.79022	1.22462	0.00531831	0.726007	0.567119	0	0.00122944	0.00061231
2	21.0743	0.405272	0.40582	0.865994	1.41098	1.22685	0.00054782	0.405546	0.134006	1	0.000685692	0.000613424
2	21.071	0.662831	0.667505	0.45667	2.54166	1.18085	0.00467394	0.665168	0.54333	0	0.00112625	0.000590426
2	21.0711	0.370778	0.371093	0.914875	1.27679	1.17918	0.000314901	0.370936	0.0851254	1	0.000627016	0.000589591
2	21.0274	0.680474	0.685139	0.472289	2.59921	1.24556	0.00466524	0.682807	0.527711	0	0.001156	0.000622782
2	21.0273	0.39207	0.392423	0.909865	1.35162	1.24271	0.000352974	0.392247	0.0901348	1	0.000663057	0.000621354
2	21.1098	0.773897	0.778982	0.4953	2.9393	1.45508	0.00508482	0.77644	0.5047	0	0.00131434	0.000727539
2	21.1098	0.495915	0.496763	0.831813	1.73998	1.45687	0.000847878	0.496339	0.168187	1	0.000839354	0.000728436
2	21.0853	0.716314	0.721187	0.476529	2.73324	1.33152	0.0048731	0.71875	0.523471	0	0.00121682	0.000665761
2	21.0853	0.442873	0.443549	0.849212	1.54775	1.33326	0.000676179	0.443211	0.150788	1	0.000749441	0.000666632
2	21.0725	0.757006	0.762083	0.484325	2.88294	1.42427	0.0050766	0.759545	0.515675	0	0.00128583	0.000712135
2	21.0725	0.462889	0.463459	0.8776	1.60736	1.42615	0.000570021	0.463174	0.1224	1	0.000783082	0.000713074
2	21.0685	0.750357	0.755534	0.468786	2.86863	1.37484	0.00517716	0.752946	0.531214	0	0.00127478	0.000687421
2	21.0685	0.454151	0.454805	0.857472	1.5842	1.37682	0.00065419	0.454478	0.142528	1	0.00076846	0.000688411
2	21.0354	0.722064	0.727112	0.461542	2.76544	1.30961	0.00504744	0.724588	0.538458	0	0.00122682	0.000654806
2	21.0354	0.416393	0.416857	0.888989	1.4422	1.30472	0.00046386	0.416625	0.111011	1	0.00070434	0.000652361
2	21.0377	0.790454	0.795902	0.469371	3.02149	1.45016	0.00544803	0.793178	0.530629	0	0.00134289	0.000725082
2	21.0377	0.455349	0.455756	0.910476	1.56956	1.4449	0.000407108	0.455553	0.0895237	1	0.000770067	0.000722448
2	28.6679	0.803723	0.811186	0.286498	3.21814	0.931158	0.00746303	0.807454	0.713502	0	0.00136867	0.000465579
2	28.6734	0.323714	0.324356	0.806021	1.1425	0.934643	0.000642103	0.324035	0.193979	1	0.000548046	0.000467321
2	29.1535	0.633168	0.638002	0.410799	2.45594	1.04352	0.00483415	0.635585	0.589201	0	0.00107647	0.000521761
2	29.1535	0.334767	0.335162	0.88268	1.16113	1.03908	0.000394684	0.334965	0.11732	1	0.000566305	0.000519541
2	29.1452	0.649435	0.654296	0.422501	2.51164	1.10068	0.00486086	0.651866	0.577499	0	0.00110396	0.000550338
2	29.1453	0.341617	0.341855	0.930035	1.1724	1.09725	0.000237657	0.341736	0.0699647	1	0.000577613	0.000548623
2	27.2119	0.721913	0.727597	0.392323	2.81324	1.16233	0.00568409	0.724755	0.607677	0	0.00122764	0.000581167
2	27.212	0.365659	0.365994	0.908176	1.26105	1.16032	0.000335494	0.365826	0.0918244	1	0.0006184	0.000580162
2	25.1884	0.710478	0.715627	0.441154	2.73492	1.25252	0.00514905	0.713053	0.558846	0	0.00120744	0.000626262
2	25.1887	0.405242	0.405793	0.865363	1.41107	1.24643	0.00055044	0.405517	0.134637	1	0.000685646	0.000623216
2	25.09	0.662031	0.666503	0.480373	2.52371	1.25565	0.00447216	0.664267	0.519627	0	0.00112456	0.000627824
2	25.0901	0.40419	0.404696	0.875677	1.40414	1.24854	0.000505775	0.404443	0.124323	1	0.000683792	0.000624269
2	23.066	0.785126	0.791077	0.415071	3.04208	1.29488	0.00595122	0.788101	0.584929	0	0.00133475	0.000647441
2	23.0661	0.416084	0.416558	0.886413	1.44197	1.29249	0.000474547	0.416321	0.113587	1	0.000703836	0.000646246
2	23.0689	0.765558	0.770996	0.452493	2.93862	1.37614	0.00543856	0.768277	0.547507	0	0.00130086	0.000688069
2	23.0689	0.444653	0.445168	0.884767	1.54155	1.37839	0.00051467	0.44491	0.115233	1	0.000752176	0.000689195
2	23.0702	0.733954	0.739054	0.46481	2.80869	1.35125	0.00510049	0.736504	0.53519	0	0.00124697	0.000675626
2	23.0702	0.438972	0.439524	0.875111	1.52516	1.35325	0.00055187	0.439248	0.124889	1	0.00074264	0.000676626
2	19.1179	0.846654	0.852631	0.456039	3.24704	1.49696	0.00597687	0.849643	0.543961	0	0.0014386	0.00074848
2	19.1162	0.466961	0.467312	0.924408	1.60458	1.49372	0.000351424	0.467136	0.0755917	1	0.000789592	0.000746861
2	18.9763	0.799435	0.804687	0.495428	3.0362	1.53516	0.00525136	0.802061	0.504572	0	0.00135771	0.000767581
2	18.9763	0.513097	0.513914	0.842974	1.79571	1.53716	0.000816962	0.513506	0.157026	1	0.000868333	0.00076858
2	18.9618	0.8119	0.817218	0.496956	3.08238	1.55774	0.00531795	0.814559	0.503044	0	0.00137885	0.000778868
2	18.9619	0.505078	0.505715	0.874753	1.75498	1.55403	0.000636846	0.505396	0.125247	1	0.000854479	0.000777013
3	21.0743	0.93305	0.940173	0.410898	3.61903	1.50514	0.00712252	0.936612	0.589102	0	0.00158631	0.000752571
3	21.0743	0.52709	0.528121	0.808608	1.85918	1.50744	0.00103096	0.527606	0.191392	1	0.000892338	0.000753719
3	21.071	0.820531	0.826614	0.428142	3.16885	1.37778	0.00608237	0.823573	0.571859	0	0.0013947	0.000688892
3	21.0711	0.431416	0.4317	0.933736	1.47937	1.37701	0.000284022	0.431558	0.0662645	1	0.000729421	0.000688505
3	21.0274	0.724008	0.728838	0.487114	2.75537	1.35538	0.00483028	0.726423	0.512886	0	0.00122973	0.000677689
3	21.0273	0.413397	0.413564	0.959073	1.40963	1.35504	0.000167154	0.413481	0.0409274	1	0.000698777	0.000677519
3	21.1098	0.946044	0.952039	0.51433	3.57635	1.83009	0.00599487	0.949042	0.48567	0	0.00160633	0.000915044
3	21.1098	0.620805	0.621786	0.844175	2.17207	1.83212	0.000980633	0.621295	0.155825	1	0.0010506	0.000916061
3	21.0853	0.980432	0.987125	0.474639	3.74278	1.78905	0.00669298	0.983778	0.525361	0	0.00166553	0.000894525
3	21.0853	0.598794	0.599699	0.8506	2.092	1.79139	0.000905543	0.599247	0.1494	1	0.00101328	0.000895695
3	21.0725	1.05006	1.05789	0.425015	4.05847	1.76614	0.00782572	1.05397	0.574985	0	0.00178492	0.000883069
3	21.0725	0.593907	0.594869	0.840307	2.07978	1.76911	0.000962272	0.594388	0.159693	1	0.00100512	0.000884556
3	21.0685	1.01896	1.02669	0.414961	3.94823	1.68623	0.00772514	1.02283	0.585039	0	0.00173228	0.000843117
3	21.0685	0.560593	0.56145	0.849077	1.95922	1.68909	0.000856709	0.561021	0.150923	1	0.000948651	0.000844547
3	21.0354	0.953848	0.960829	0.435505	3.67693	1.6469	0.00698119	0.957338	0.564495	0	0.00162116	0.00082345
3	21.0354	0.544123	0.544964	0.847323	1.90241	1.63979	0.000841536	0.544543	0.152677	1	0.000920796	0.000819894
3	21.0377	1.01792	1.0258	0.402566	3.95652	1.63797	0.00787972	1.02186	0.597434	0	0.00173078	0.000818986
3	21.0377	0.54201	0.542793	0.857101	1.89083	1.64576	0.000782848	0.542401	0.142899	1	0.000917127	0.000822882
3	28.6679	1.08661	1.09673	0.284	4.35364	1.23835	0.010127	1.09167	0.716	0	0.00185046	0.000619176
3	28.6734	0.437327	0.438248	0.794641	1.54751	1.24727	0.000920752	0.437788	0.205359	1	0.000740484	0.000623636
3	29.1535	0.779421	0.785698	0.378582	3.04793	1.18877	0.00627645	0.78256	0.621417	0	0.00132567	0.000594387
3	29.1535	0.392566	0.393161	0.850232	1.37162	1.18358	0.000595178	0.392864	0.149768	1	0.000664303	0.00059179
3	29.1452	0.774591	0.780558	0.40542	3.00856	1.23026	0.00596756	0.777574	0.59458	0	0.001317	0.000615132
3	29.1453	0.396382	0.396828	0.888132	1.37316	1.2298	0.000445065	0.396605	0.111868	1	0.000670498	0.000614898
3	27.2119	0.814332	0.820979	0.370188	3.19125	1.22364	0.00664715	0.817656	0.629812	0	0.0013852	0.000611822
3	27.212	0.384182	0.384475	0.923235	1.32048	1.22552	0.000293692	0.384329	0.0767654	1	0.000649627	0.00061276
3	25.1884	0.852397	0.859132	0.390205	3.3235	1.31703	0.00673493	0.855764	0.609795	0	0.00144957	0.000658517
3	25.1887	0.438968	0.439662	0.843937	1.53594	1.3109	0.000694496	0.439315	0.156063	1	0.000742873	0.000655452
3	25.09	0.842031	0.848665	0.39193	3.28166	1.33593	0.00663416	0.845348	0.60807	0	0.00143191	0.000667962
3	25.0901	0.444441	0.445164	0.839752	1.55657	1.32909	0.000722697	0.444803	0.160248	1	0.00075217	0.000664547
3	23.066	0.901482	0.908715	0.380783	3.52328	1.36628	0.00723344	0.905099	0.619217	0	0.00153323	0.00068314
3	23.0661	0.445393	0.445963	0.872927	1.54824	1.36677	0.000570013	0.445678	0.127073	1	0.00075352	0.000683386
3	23.0689	0.874472	0.881282	0.398943	3.40205	1.39884	0.00681024	0.877877	0.601057	0	0.00148694	0.000699417
3	23.0689	0.450481	0.450976	0.890392	1.55978	1.4015	0.000495336	0.450729	0.109608	1	0.00076199	0.000700748
3	23.0702	0.84899	0.855478	0.410257	3.29352	1.38777	0.00648783	0.852234	0.589743	0	0.00144341	0.000693886
3	23.0702	0.450583	0.451136	0.878133	1.56444	1.39046	0.000552381	0.45086	0.121867	1	0.00076226	0.000695231
3	19.1179	0.837428	0.843721	0.420207	3.24055	1.38991	0.00629253	0.840575	0.579793	0	0.00142357	0.000694956
3	19.1162	0.438233	0.438618	0.911923	1.51007	1.38887	0.000385346	0.438425	0.0880765	1	0.000741109	0.000694436
3	18.9763	0.84055	0.846563	0.448607	3.2296	1.47341	0.0060125	0.843556	0.551393	0	0.00142836	0.000736706
3	18.9763	0.491825	0.492584	0.847563	1.71947	1.4755	0.000759414	0.492204	0.152437	1	0.000832292	0.000737752
3	18.9618	0.856734	0.863113	0.425538	3.31083	1.43551	0.0063792	0.859924	0.574462	0	0.00145629	0.000717754
3	18.9619	0.466874	0.467473	0.872687	1.62299	1.43335	0.000598666	0.467174	0.127313	1	0.000789864	0.000716676
4	21.0743	0.906615	0.913337	0.428011	3.50142	1.51302	0.00672199	0.909976	0.571989	0	0.00154103	0.000756509
4	21.0743	0.485734	0.486213	0.90134	1.67772	1.51618	0.000479572	0.485974	0.0986599	1	0.000821529	0.000758089
4	21.071	0.841631	0.847832	0.431663	3.24748	1.41955	0.00620101	0.844732	0.568337	0	0.00143051	0.000709777
4	21.0711	0.435515	0.435729	0.950335	1.48793	1.41811	0.000214104	0.435622	0.0496646	1	0.000736228	0.000709055
4	21.0274	0.802595	0.808248	0.457312	3.07709	1.41875	0.005653	0.805421	0.542688	0	0.00136372	0.000709374
4	21.0273	0.434101	0.434305	0.95242	1.48241	1.41633	0.000204357	0.434203	0.0475802	1	0.000733821	0.000708165
4	21.1098	0.875795	0.88183	0.469452	3.34763	1.58995	0.00603534	0.878812	0.530548	0	0.00148787	0.000794975
4	21.1098	0.531861	0.532683	0.847454	1.85949	1.59247	0.000821845	0.532272	0.152546	1	0.000900046	0.000796236
4	21.0853	0.841754	0.847732	0.452717	3.23092	1.48682	0.00597748	0.844743	0.547283	0	0.00143034	0.000743409
4	21.0853	0.488367	0.489016	0.868225	1.69942	1.48935	0.000648824	0.488691	0.131775	1	0.000826263	0.000744673
4	21.0725	0.88119	0.887435	0.45384	3.38134	1.55767	0.00624506	0.884312	0.54616	0	0.00149733	0.000778837
4	21.0725	0.507	0.507617	0.879023	1.75997	1.56061	0.000616884	0.507308	0.120977	1	0.000857692	0.000780307
4	21.0685	0.88109	0.887459	0.442655	3.3904	1.51834	0.00636878	0.884275	0.557345	0	0.00149737	0.00075917
4	21.0685	0.502946	0.503644	0.86239	1.75246	1.5214	0.000698704	0.503295	0.13761	1	0.000850981	0.0007607
4	21.0354	0.937658	0.944483	0.438721	3.61162	1.60207	0.00682443	0.94107	0.561279	0	0.00159358	0.000801033
4	21.0354	0.504574	0.504998	0.915763	1.73718	1.5987	0.000423977	0.504786	0.084237	1	0.000853268	0.00079935
4	21.0377	0.965182	0.972244	0.435703	3.72044	1.63936	0.00706173	0.968713	0.564297	0	0.00164042	0.000819679
4	21.0377	0.519532	0.520051	0.900111	1.79495	1.63282	0.000519474	0.519792	0.0998888	1	0.000878703	0.000816409
4	28.6679	0.900451	0.908822	0.285722	3.60617	1.01991	0.00837079	0.904636	0.714278	0	0.00153341	0.000509953
4	28.6734	0.345879	0.346442	0.839511	1.21144	1.02361	0.000563302	0.34616	0.160489	1	0.000585364	0.000511807
4	29.1535	0.682419	0.687957	0.373836	2.67182	1.03255	0.00553772	0.685188	0.626164	0	0.00116076	0.000516275
4	29.1535	0.33852	0.338986	0.863455	1.17925	1.03042	0.000466527	0.338753	0.136545	1	0.000572766	0.000515209
4	29.1452	0.692621	0.698189	0.379636	2.70777	1.062	0.00556793	0.695405	0.620364	0	0.00117802	0.000531002
4	29.1453	0.336384	0.336709	0.903471	1.16131	1.0571	0.000324789	0.336546	0.0965291	1	0.000568918	0.000528549
4	27.2119	0.827154	0.833928	0.368173	3.24315	1.2287	0.00677371	0.830541	0.631827	0	0.00140705	0.000614349
4	27.212	0.381333	0.381551	0.942392	1.30512	1.22304	0.000217836	0.381442	0.0576085	1	0.000644686	0.000611521
4	25.1884	0.718638	0.724009	0.423342	2.77869	1.19077	0.0053711	0.721324	0.576658	0	0.00122159	0.000595385
4	25.1887	0.394281	0.394875	0.851092	1.37735	1.18686	0.000594234	0.394578	0.148908	1	0.0006672	0.00059343
4	25.09	0.72884	0.733959	0.458845	2.79326	1.29746	0.00511948	0.7314	0.541155	0	0.00123837	0.000648728
4	25.0901	0.426705	0.427279	0.866641	1.48538	1.30138	0.000573922	0.426992	0.133359	1	0.00072195	0.000650688
4	23.066	0.831319	0.837727	0.405122	3.22914	1.3151	0.0064078	0.834523	0.594878	0	0.00141346	0.000657549
4	23.0661	0.432166	0.432762	0.863302	1.50552	1.31468	0.000596271	0.432464	0.136698	1	0.000731215	0.000657342
4	23.0689	0.880708	0.887306	0.421928	3.40655	1.45491	0.00659834	0.884007	0.578072	0	0.00149711	0.000727457
4	23.0689	0.473464	0.474032	0.88081	1.64289	1.45813	0.000567341	0.473748	0.11919	1	0.000800946	0.000729066
4	23.0702	0.814211	0.820301	0.422889	3.14859	1.35815	0.00609013	0.817256	0.577111	0	0.00138405	0.000679075
4	23.0702	0.45036	0.451011	0.857089	1.57111	1.36097	0.000650533	0.450686	0.142911	1	0.000762049	0.000680484
4	19.1179	0.890456	0.896803	0.450574	3.41968	1.55486	0.00634738	0.89363	0.549426	0	0.00151313	0.00077743
4	19.1162	0.490575	0.490999	0.913448	1.68986	1.55219	0.00042376	0.490787	0.0865517	1	0.000829615	0.000776097
4	18.9763	0.862348	0.868209	0.477028	3.29005	1.59382	0.00586121	0.865278	0.522972	0	0.00146489	0.000796911
4	18.9763	0.53776	0.538646	0.837787	1.88424	1.59631	0.000885557	0.538203	0.162213	1	0.000910121	0.000798153
4	18.9618	0.890059	0.896326	0.457475	3.41229	1.5822	0.00626722	0.893192	0.542525	0	0.00151233	0.000791102
4	18.9619	0.50358	0.504085	0.899874	1.73993	1.5797	0.000504748	0.503832	0.100126	1	0.000851725	0.000789849
5	21.0743	0.850309	0.856743	0.416172	3.29373	1.37435	0.00643329	0.853526	0.583828	0	0.00144554	0.000687178
5	21.0743	0.437774	0.438177	0.907881	1.50985	1.3771	0.000402976	0.437975	0.0921192	1	0.000740364	0.00068855
5	21.071	0.755868	0.761709	0.403609	2.93718	1.207	0.00584098	0.758788	0.596391	0	0.00128519	0.000603499
5	21.0711	0.357951	0.357993	0.987837	1.21285	1.20469	4.27406e-05	0.357972	0.0121629	1	0.000604882	0.000602347
5	21.0274	0.737118	0.742572	0.429275	2.84591	1.23243	0.00545339	0.739845	0.570725	0	0.0012529	0.000616213
5	21.0273	0.387162	0.387507	0.910929	1.33438	1.23072	0.000344362	0.387334	0.0890715	1	0.000654749	0.00061536
5	21.1098	0.844518	0.850784	0.427585	3.26194	1.41013	0.00626617	0.847651	0.572415	0	0.00143549	0.000705066
5	21.1098	0.470875	0.471622	0.843614	1.6477	1.41264	0.000746574	0.471249	0.156386	1	0.000796874	0.000706318
5	21.0853	0.838146	0.8445	0.414963	3.2476	1.36574	0.00635427	0.841323	0.585037	0	0.00142488	0.000682872
5	21.0853	0.441634	0.442162	0.880973	1.53239	1.36839	0.000528458	0.441898	0.119027	1	0.000747098	0.000684193
5	21.0725	0.820255	0.826385	0.423391	3.17156	1.36354	0.00613007	0.82332	0.576609	0	0.00139432	0.000681771
5	21.0725	0.442763	0.443322	0.874646	1.5385	1.36599	0.000558765	0.443042	0.125354	1	0.000749057	0.000682994
5	21.0685	0.784736	0.790829	0.400739	3.05156	1.24497	0.00609316	0.787782	0.599261	0	0.00133433	0.000622485
5	21.0685	0.418576	0.419296	0.830725	1.46899	1.2474	0.000720457	0.418936	0.169275	1	0.000708462	0.000623698
5	21.0354	0.838009	0.844438	0.408009	3.25276	1.35277	0.00642818	0.841224	0.591991	0	0.00142478	0.000676384
5	21.0354	0.431762	0.432257	0.88579	1.49651	1.34728	0.000495199	0.432009	0.11421	1	0.000730361	0.000673638
5	21.0377	0.867249	0.873955	0.403211	3.37032	1.38433	0.00670614	0.870602	0.596789	0	0.00147458	0.000692165
5	21.0377	0.431024	0.431382	0.916538	1.4837	1.37923	0.000358781	0.431203	0.0834621	1	0.000728883	0.000689614
5	28.6679	0.905923	0.914677	0.259152	3.6533	0.956004	0.00875406	0.9103	0.740848	0	0.00154329	0.000478002
5	28.6734	0.329029	0.329686	0.804773	1.16159	0.953183	0.000657034	0.329357	0.195227	1	0.000557052	0.000476591
5	29.1535	0.640321	0.645531	0.372282	2.50799	0.971137	0.00520915	0.642926	0.627718	0	0.00108917	0.000485568
5	29.1535	0.316631	0.317092	0.855895	1.10489	0.971065	0.000461308	0.316862	0.144105	1	0.000535774	0.000485532
5	29.1452	0.641497	0.646446	0.404575	2.49214	1.02034	0.00494918	0.643972	0.595425	0	0.00109072	0.00051017
5	29.1453	0.325002	0.325359	0.890504	1.12528	1.01431	0.000356989	0.325181	0.109496	1	0.000549742	0.000507153
5	27.2119	0.752272	0.758551	0.35627	2.95851	1.09997	0.00627854	0.755411	0.64373	0	0.00127987	0.000549986
5	27.212	0.330371	0.330471	0.969282	1.12399	1.09517	0.000100034	0.330421	0.0307177	1	0.00055838	0.000547585
5	25.1884	0.748109	0.75375	0.418122	2.89643	1.23779	0.00564135	0.750929	0.581878	0	0.00127177	0.000618896
5	25.1887	0.397768	0.398265	0.875666	1.38183	1.23123	0.000497784	0.398017	0.124334	1	0.000672927	0.000615615
5	25.09	0.712375	0.717556	0.439166	2.74358	1.2488	0.00518076	0.714966	0.560834	0	0.0012107	0.000624401
5	25.0901	0.410124	0.410742	0.851105	1.43268	1.24982	0.000618055	0.410433	0.148895	1	0.000694009	0.00062491
5	23.066	0.792543	0.798964	0.374844	3.10218	1.18507	0.00642089	0.795753	0.625156	0	0.00134805	0.000592534
5	23.0661	0.385982	0.38653	0.859611	1.34576	1.18442	0.000547389	0.386256	0.140389	1	0.000653098	0.00059221
5	23.0689	0.810339	0.816657	0.398323	3.15305	1.29994	0.00631729	0.813498	0.601677	0	0.0013779	0.000649972
5	23.0689	0.418018	0.418518	0.881097	1.4504	1.30259	0.000499664	0.418268	0.118903	1	0.000707147	0.000651293
5	23.0702	0.74172	0.747461	0.402586	2.88294	1.20133	0.00574145	0.74459	0.597414	0	0.00126115	0.000600666
5	23.0702	0.391098	0.391621	0.8673	1.36123	1.20371	0.000523356	0.39136	0.1327	1	0.000661701	0.000601853
5	19.1179	0.793456	0.799046	0.45717	3.04217	1.40819	0.00559005	0.796251	0.54283	0	0.00134819	0.000704096
5	19.1162	0.430869	0.431081	0.95013	1.47212	1.41148	0.000212704	0.430975	0.0498696	1	0.000728375	0.000705741
5	18.9763	0.781731	0.787136	0.46767	2.9894	1.42857	0.00540454	0.784433	0.53233	0	0.0013281	0.000714287
5	18.9763	0.472351	0.47306	0.851682	1.64985	1.4305	0.000708977	0.472705	0.148318	1	0.000799303	0.000715249
5	18.9618	0.803484	0.809177	0.45393	3.0831	1.42777	0.00569344	0.80633	0.54607	0	0.00136528	0.000713885
5	18.9619	0.46527	0.465853	0.875326	1.61645	1.43386	0.000583895	0.465561	0.124674	1	0.000787127	0.000716928
6	21.0743	0.79249	0.798452	0.419434	3.06725	1.3171	0.0059627	0.795471	0.580566	0	0.00134719	0.000658552
6	21.0743	0.424861	0.425317	0.893025	1.4702	1.31956	0.000455676	0.425089	0.106975	1	0.000718635	0.000659779
6	21.071	0.706359	0.711545	0.433764	2.72409	1.20962	0.00518547	0.708952	0.566237	0	0.00120055	0.000604811
6	21.0711	0.367938	0.368095	0.956968	1.25521	1.2099	0.000156495	0.368016	0.0430318	1	0.00062195	0.000604949
6	21.0274	0.69297	0.697739	0.470167	2.64833	1.25437	0.00476926	0.695354	0.529833	0	0.00117726	0.000627185
6	21.0273	0.39802	0.398388	0.907712	1.3728	1.25967	0.00036707	0.398204	0.0922885	1	0.000673134	0.000629836
6	21.1098	0.835692	0.841303	0.483641	3.18314	1.55488	0.00561136	0.838497	0.516359	0	0.00141949	0.000777439
6	21.1098	0.515793	0.516571	0.850974	1.80187	1.55698	0.000778004	0.516182	0.149026	1	0.000872822	0.000778491
6	21.0853	0.800631	0.806169	0.467344	3.06193	1.46869	0.00553847	0.8034	0.532656	0	0.00136021	0.000734345
6	21.0853	0.480471	0.48114	0.861972	1.6743	1.47062	0.00066957	0.480806	0.138028	1	0.000812957	0.000735312
6	21.0725	0.807725	0.813205	0.478084	3.08085	1.50386	0.00547934	0.810465	0.521916	0	0.00137208	0.00075193
6	21.0725	0.483183	0.483728	0.887756	1.674	1.50591	0.000544393	0.483456	0.112244	1	0.000817329	0.000752954
6	21.0685	0.821963	0.827752	0.457408	3.15128	1.47287	0.00578843	0.824858	0.542593	0	0.00139663	0.000736435
6	21.0685	0.476687	0.4773	0.872403	1.65721	1.47506	0.00061265	0.476994	0.127597	1	0.000806468	0.000737529
6	21.0354	0.908335	0.915149	0.421202	3.51405	1.52436	0.00681376	0.911742	0.578798	0	0.00154409	0.00076218
6	21.0354	0.492802	0.493465	0.866666	1.71545	1.51841	0.000662696	0.493134	0.133334	1	0.000833781	0.000759204
6	21.0377	0.852185	0.858293	0.447531	3.27519	1.49816	0.0061073	0.855239	0.552469	0	0.00144816	0.000749081
6	21.0377	0.460674	0.460987	0.931725	1.5804	1.49244	0.000312626	0.46083	0.0682752	1	0.000778904	0.00074622
6	28.6679	0.864957	0.873004	0.285192	3.4645	1.00697	0.00804712	0.868981	0.714808	0	0.00147298	0.000503486
6	28.6734	0.343898	0.34452	0.822596	1.20915	1.00486	0.000621494	0.344209	0.177404	1	0.000582117	0.000502432
6	29.1535	0.640507	0.645763	0.366887	2.51216	0.959265	0.00525605	0.643135	0.633113	0	0.00108956	0.000479633
6	29.1535	0.313854	0.314297	0.860436	1.09407	0.955851	0.000442398	0.314075	0.139564	1	0.00053105	0.000477925
6	29.1452	0.658717	0.664035	0.376973	2.57697	0.997801	0.00531832	0.661376	0.623027	0	0.00112039	0.000498901
6	29.1453	0.316364	0.316675	0.901722	1.09262	0.992791	0.000311116	0.31652	0.0982782	1	0.000535069	0.000496395
6	27.2119	0.742863	0.749087	0.35383	2.92333	1.09111	0.006224	0.745975	0.64617	0	0.0012639	0.000545556
6	27.212	0.332017	0.332186	0.948652	1.13475	1.08538	0.000168818	0.332102	0.0513479	1	0.000561277	0.000542688
6	25.1884	0.733159	0.738709	0.415814	2.8402	1.22542	0.00555032	0.735934	0.584186	0	0.00124639	0.000612711
6	25.1887	0.396305	0.396844	0.865191	1.38001	1.21965	0.000539009	0.396575	0.134809	1	0.000670526	0.000609825
6	25.09	0.671557	0.67632	0.453365	2.57723	1.22045	0.00476339	0.673938	0.546635	0	0.00114112	0.000610225
6	25.0901	0.398542	0.399124	0.855342	1.39089	1.21592	0.000582948	0.398833	0.144658	1	0.000674379	0.000607958
6	23.066	0.79292	0.799156	0.393072	3.08936	1.2466	0.00623547	0.796038	0.606928	0	0.00134838	0.000623301
6	23.0661	0.399947	0.400428	0.880412	1.38792	1.24377	0.00048089	0.400188	0.119588	1	0.000676582	0.000621887
6	23.0689	0.85451	0.86095	0.418454	3.30811	1.43613	0.00644007	0.85773	0.581546	0	0.00145264	0.000718067
6	23.0689	0.454715	0.45514	0.906416	1.56879	1.43883	0.000425367	0.454927	0.0935844	1	0.000769025	0.000719417
6	23.0702	0.794324	0.800132	0.436132	3.06151	1.38737	0.00580731	0.797228	0.563867	0	0.00135002	0.000693687
6	23.0702	0.449705	0.450269	0.875592	1.56229	1.38965	0.000563122	0.449987	0.124408	1	0.000760794	0.000694824
6	19.1179	0.848139	0.854058	0.462486	3.24753	1.5259	0.00591871	0.851098	0.537514	0	0.00144101	0.000762952
6	19.1162	0.480394	0.480829	0.909416	1.65627	1.52295	0.000434689	0.480611	0.090584	1	0.00081243	0.000761473
6	18.9763	0.827415	0.832859	0.494559	3.14314	1.58674	0.00544402	0.830137	0.505441	0	0.00140524	0.000793371
6	18.9763	0.520136	0.52086	0.86231	1.81239	1.58865	0.000723017	0.520498	0.13769	1	0.000880068	0.000794324
6	18.9618	0.809222	0.814606	0.488592	3.07855	1.53679	0.00538399	0.811914	0.511408	0	0.00137445	0.000768397
6	18.9619	0.487003	0.4875	0.898196	1.68329	1.53408	0.0004965	0.487251	0.101804	1	0.000823702	0.00076704
7	21.0743	0.784387	0.790239	0.424394	3.03211	1.30547	0.00585196	0.787313	0.575606	0	0.00133333	0.000652733
7	21.0743	0.451997	0.452826	0.820171	1.59011	1.30758	0.000828479	0.452412	0.179829	1	0.000765115	0.000653791
7	21.071	0.655398	0.660235	0.430698	2.52949	1.10684	0.00483692	0.657816	0.569302	0	0.00111398	0.000553419
7	21.0711	0.345358	0.345583	0.934478	1.18407	1.10779	0.000224781	0.34547	0.0655219	1	0.000583912	0.000553894
7	21.0274	0.627314	0.631571	0.47788	2.39284	1.15365	0.00425708	0.629443	0.52212	0	0.00106562	0.000576824
7	21.0273	0.366644	0.366971	0.910704	1.26373	1.1576	0.000326951	0.366807	0.0892963	1	0.000620051	0.0005788
7	21.1098	0.690916	0.695495	0.490648	2.62714	1.30576	0.00457929	0.693206	0.509352	0	0.00117348	0.00065288
7	21.1098	0.439093	0.439779	0.8459	1.53569	1.30729	0.000685651	0.439436	0.1541	1	0.000743071	0.000653643
7	21.0853	0.660904	0.665287	0.4903	2.51324	1.25839	0.00438322	0.663095	0.5097	0	0.00112251	0.000629197
7	21.0853	0.405583	0.406039	0.888123	1.40504	1.26005	0.000455431	0.405811	0.111877	1	0.000686061	0.000630026
7	21.0725	0.709349	0.714173	0.476654	2.70658	1.31015	0.00482461	0.711761	0.523346	0	0.00120499	0.000655077
7	21.0725	0.415307	0.415681	0.909886	1.43172	1.31203	0.000373807	0.415494	0.0901141	1	0.000702354	0.000656013
7	21.0685	0.692584	0.69743	0.461006	2.65288	1.24311	0.00484602	0.695007	0.538994	0	0.00117674	0.000621556
7	21.0685	0.401634	0.402085	0.88793	1.39142	1.24509	0.000451793	0.401859	0.11207	1	0.000679382	0.000622544
7	21.0354	0.614514	0.618982	0.439224	2.36665	1.05505	0.0044686	0.616748	0.560776	0	0.00104438	0.000527524
7	21.0354	0.337005	0.337359	0.89514	1.16563	1.05237	0.000354133	0.337182	0.10486	1	0.000570017	0.000526184
7	21.0377	0.726156	0.731105	0.475546	2.77147	1.33569	0.00494894	0.728631	0.524454	0	0.00123356	0.000667847
7	21.0377	0.418179	0.418517	0.918879	1.43873	1.33074	0.000338148	0.418348	0.0811209	1	0.000707145	0.000665371
7	28.6679	0.728878	0.735547	0.296498	2.9109	0.871876	0.00666839	0.732212	0.703502	0	0.00124105	0.000435938
7	28.6734	0.30275	0.303331	0.812095	1.06703	0.874826	0.000580911	0.303041	0.187905	1	0.000512522	0.000437413
7	29.1535	0.575309	0.579674	0.414479	2.22945	0.941523	0.00436519	0.577492	0.585521	0	0.000978056	0.000470762
7	29.1535	0.301858	0.302171	0.896384	1.04377	0.939044	0.000313348	0.302015	0.103616	1	0.000510563	0.000469522
7	29.1452	0.58883	0.593345	0.408257	2.28542	0.950776	0.0045149	0.591087	0.591743	0	0.00100112	0.000475388
7	29.1453	0.300329	0.300567	0.920416	1.03292	0.948913	0.000238171	0.300448	0.0795843	1	0.000507852	0.000474456
7	27.2119	0.688024	0.693626	0.371756	2.69519	1.05601	0.00560197	0.690825	0.628244	0	0.00117032	0.000528006
7	27.212	0.319674	0.319771	0.969242	1.0876	1.05071	9.69221e-05	0.319723	0.0307579	1	0.0005403	0.000525354
7	25.1884	0.646775	0.651504	0.436018	2.49289	1.12716	0.00472952	0.649139	0.563982	0	0.00109925	0.000563581
7	25.1887	0.356805	0.357165	0.899199	1.23299	1.12194	0.000360096	0.356985	0.100801	1	0.000603482	0.000560972
7	25.09	0.575654	0.579412	0.49879	2.18448	1.12521	0.00375752	0.577533	0.50121	0	0.000977613	0.000562606
7	25.0901	0.353231	0.35352	0.917879	1.21555	1.11898	0.000289215	0.353375	0.0821207	1	0.000597324	0.000559491
7	23.066	0.693302	0.698612	0.408876	2.69048	1.13462	0.00531042	0.695957	0.591124	0	0.00117873	0.000567312
7	23.0661	0.355958	0.356244	0.919316	1.22454	1.13437	0.000286257	0.356101	0.080684	1	0.000601927	0.000567183
7	23.0689	0.728483	0.733778	0.439477	2.8054	1.27383	0.00529502	0.73113	0.560523	0	0.00123807	0.000636914
7	23.0689	0.402055	0.402395	0.915125	1.38441	1.276	0.000340442	0.402225	0.0848755	1	0.000679905	0.000637999
7	23.0702	0.637784	0.642319	0.452009	2.44845	1.15284	0.00453474	0.640052	0.547991	0	0.00108375	0.000576421
7	23.0702	0.368522	0.368916	0.89328	1.27517	1.15465	0.000394284	0.368719	0.10672	1	0.000623337	0.000577324
7	19.1179	0.774316	0.779826	0.451544	2.97294	1.35772	0.00551003	0.777071	0.548456	0	0.00131576	0.00067886
7	19.1162	0.414949	0.41512	0.958224	1.41519	1.36158	0.000171291	0.415034	0.0417758	1	0.000701406	0.000680788
7	18.9763	0.726464	0.731238	0.495242	2.75919	1.38908	0.00477369	0.728851	0.504758	0	0.00123378	0.000694539
7	18.9763	0.447411	0.447909	0.889064	1.54961	1.39089	0.000498073	0.44766	0.110936	1	0.000756808	0.000695446
7	18.9618	0.74041	0.745407	0.480912	2.82212	1.3865	0.00499667	0.742908	0.519088	0	0.00125769	0.000693249
7	18.9619	0.447537	0.44806	0.88358	1.55196	1.38226	0.000523481	0.447798	0.11642	1	0.000757063	0.000691129
8	21.0743	0.69975	0.70474	0.450369	2.68743	1.22756	0.00498979	0.702245	0.549631	0	0.00118907	0.000613778
8	21.0743	0.400831	0.401335	0.87499	1.39268	1.22943	0.000504419	0.401083	0.12501	1	0.000678114	0.000614715
8	21.071	0.587864	0.592112	0.442813	2.26199	1.01419	0.00424808	0.589988	0.557187	0	0.000999042	0.000507094
8	21.0711	0.3372	0.337665	0.86321	1.17472	1.0171	0.000465569	0.337433	0.13679	1	0.000570535	0.00050855
8	21.0274	0.499608	0.50281	0.508489	1.89139	0.972326	0.00320162	0.501209	0.491511	0	0.000848366	0.000486163
8	21.0273	0.331916	0.332503	0.826105	1.16608	0.971169	0.000587506	0.332209	0.173895	1	0.000561812	0.000485585
8	21.1098	0.54078	0.543766	0.582153	2.01088	1.17912	0.00298595	0.542273	0.417847	0	0.00091747	0.000589559
8	21.1098	0.398783	0.399431	0.839932	1.3966	1.18017	0.000647699	0.399107	0.160068	1	0.000674897	0.000590086
8	21.0853	0.619812	0.623407	0.558646	2.3179	1.31339	0.00359558	0.621609	0.441354	0	0.00105184	0.000656696
8	21.0853	0.421768	0.422216	0.894158	1.45913	1.31463	0.000447454	0.421992	0.105842	1	0.000713395	0.000657317
8	21.0725	0.727514	0.732271	0.497869	2.76138	1.39187	0.00475703	0.729892	0.502131	0	0.00123552	0.000695933
8	21.0725	0.443058	0.443485	0.903518	1.52957	1.39377	0.000427573	0.443271	0.096482	1	0.000749333	0.000696885
8	21.0685	0.758576	0.763839	0.465783	2.90222	1.36898	0.00526236	0.761208	0.534217	0	0.00128879	0.000684492
8	21.0685	0.442711	0.443223	0.884697	1.53484	1.37105	0.00051274	0.442967	0.115303	1	0.000748891	0.000685525
8	21.0354	0.767329	0.772496	0.482194	2.9238	1.42736	0.00516612	0.769912	0.517806	0	0.00130339	0.000713678
8	21.0354	0.458724	0.459232	0.889663	1.58858	1.42327	0.00050784	0.458978	0.110337	1	0.000775939	0.000711636
8	21.0377	0.83356	0.839284	0.47143	3.18463	1.51716	0.00572371	0.836422	0.52857	0	0.00141608	0.000758578
8	21.0377	0.47585	0.476242	0.91733	1.63771	1.51217	0.000392265	0.476046	0.0826699	1	0.00080468	0.000756083
8	28.6679	0.772439	0.779391	0.307492	3.0761	0.947067	0.00695144	0.775915	0.692508	0	0.00131503	0.000473534
8	28.6734	0.31915	0.319652	0.84501	1.11643	0.945501	0.000501338	0.319401	0.15499	1	0.000540098	0.00047275
8	29.1535	0.643618	0.64858	0.40493	2.50016	1.03453	0.0049626	0.646099	0.59507	0	0.00109432	0.000517265
8	29.1535	0.334538	0.334908	0.889712	1.1585	1.0351	0.000370187	0.334723	0.110288	1	0.000565876	0.000517548
8	29.1452	0.657354	0.662361	0.412223	2.54883	1.06812	0.00500677	0.659857	0.587777	0	0.00111757	0.000534062
8	29.1453	0.34079	0.341135	0.898846	1.17774	1.06268	0.000345165	0.340963	0.101154	1	0.000576398	0.000531342
8	27.2119	0.770046	0.776097	0.393572	2.99986	1.22194	0.00605059	0.773071	0.606428	0	0.00130947	0.00061097
8	27.212	0.366801	0.366862	0.983081	1.24414	1.21585	6.09883e-05	0.366831	0.0169193	1	0.000619866	0.000607927
8	25.1884	0.726906	0.732187	0.439706	2.79916	1.26352	0.00528145	0.729546	0.560294	0	0.00123538	0.000631759
8	25.1887	0.40593	0.406421	0.879654	1.40892	1.25816	0.000491262	0.406176	0.120346	1	0.000686708	0.000629079
8	25.09	0.679163	0.683782	0.476692	2.59138	1.2669	0.00461898	0.681472	0.523308	0	0.00115371	0.00063345
8	25.0901	0.411597	0.412114	0.875267	1.43	1.26732	0.000516786	0.411855	0.124733	1	0.000696326	0.000633661
8	23.066	0.782066	0.788	0.414489	3.03067	1.2754	0.00593387	0.785033	0.585511	0	0.00132955	0.000637702
8	23.0661	0.404508	0.404881	0.907615	1.3952	1.27672	0.000373451	0.404695	0.0923851	1	0.000684106	0.000638359
8	23.0689	0.796741	0.802486	0.444027	3.06478	1.39292	0.00574524	0.799614	0.555973	0	0.001354	0.000696461
8	23.0689	0.44036	0.440726	0.916577	1.51582	1.39541	0.000366378	0.440543	0.083423	1	0.000744671	0.000697707
8	23.0702	0.748725	0.754057	0.451117	2.87499	1.33566	0.00533196	0.751391	0.548883	0	0.00127228	0.000667829
8	23.0702	0.426918	0.427362	0.89617	1.47628	1.3381	0.000444103	0.42714	0.10383	1	0.000722091	0.000669052
8	19.1179	0.790006	0.79559	0.455298	3.03035	1.39351	0.00558434	0.792798	0.544702	0	0.00134236	0.000696753
8	19.1162	0.431197	0.431467	0.936831	1.4776	1.39371	0.000270431	0.431332	0.0631691	1	0.000729026	0.000696857
8	18.9763	0.787088	0.792243	0.49694	2.98819	1.50473	0.00515557	0.789665	0.50306	0	0.00133671	0.000752365
8	18.9763	0.496127	0.496813	0.863047	1.72844	1.50666	0.000685837	0.49647	0.136953	1	0.000839438	0.000753331
8	18.9618	0.798501	0.803831	0.486884	3.03905	1.49234	0.00532954	0.801166	0.513116	0	0.00135626	0.000746171
8	18.9619	0.474194	0.47466	0.901828	1.63768	1.48902	0.000465813	0.474427	0.098172	1	0.000802007	0.000744511

## Sheet: documentation
mouse	mouse #
DegC	rigorously measured temperature (deg C) during test
RQyesEE	EE computed with standard Weir equation adjusted for high protein diet: EE =VO2(3.853+1.081RQ)
RQnoEE	EE computed with 'RQ-free' equation: EE = 4.934(flow rate)(change in fractional oxygen concentration)
RQ	Respiratory quotient
VO2	oxygen consumption in ml/min
VCO2	carbon dioxide production in ml/min
EEdelta	RQnoEE minus RQyesEE in kcal/h
EEmean	mean of RQnoEE and RQyesEE
UMRQ	(1-RQ)
WVRM	indicator variable for whether water vapor was mathematically removed: 1=yes, 0=no
deltaFO2	incurrent minus excurrent change in fractional oxygen concentration
deltaFCO2	excurrent minus incurrent change in fractional carbon dioxide concentration
note: calorimeter flow rate = 2000 ml/min
