# Supplementary material for: Validation of an equation for energy expenditure that does not require the respiratory quotient
Source: PLoS One. 2019 Feb 1;14(2):e0211585. doi: 10.1371/journal.pone.0211585 (PMC6358081; doi:10.1371/journal.pone.0211585)
Supplement: S2 Dataset — (XLSX) [file pone.0211585.s002.xlsx]

## Sheet: Data
timeh	rq	vo2ml.min	vco2ml.min	bodymass	temp	cycle	weireeunadj	vh2o	weireehpd	vedfo2	kaskeehpd	diffhpd	ee91	diff91
0	0.864865	1.38193	1.19505	25.9989	20.8216	0	0.406075	0.200409	0.396994	1.34283	0.397531	0.000536371	0.346806	-0.0507242
0.00836	0.854138	1.44203	1.23169	25.9966	20.8471	0	0.422718	0.199604	0.413257	1.39799	0.413861	0.000604127	0.357441	-0.0564203
0.01671	0.860636	1.57799	1.35823	25.9944	20.8571	0	0.463263	0.203346	0.452884	1.53194	0.453516	0.000631637	0.394162	-0.0593531
0.02507	0.857838	1.49461	1.28179	25.9921	20.9278	0	0.438475	0.204492	0.428683	1.45012	0.429293	0.000610274	0.371979	-0.0573146
0.03342	0.856314	1.47798	1.26567	25.9899	20.9523	0	0.433472	0.206941	0.423766	1.43351	0.424376	0.00060995	0.3673	-0.0570761
0.04178	0.860607	1.77017	1.52304	25.9876	20.9652	0	0.519643	0.21098	0.508036	1.7185	0.508745	0.00070871	0.441991	-0.066754
0.05013	0.85701	1.65266	1.41616	25.9854	21.018	0	0.484764	0.209615	0.473926	1.60318	0.474605	0.000678735	0.410973	-0.0636313
0.05849	0.853421	1.7538	1.49653	25.9831	21.0543	0	0.514014	0.210065	0.502522	1.69997	0.50326	0.000738356	0.434296	-0.068964
0.06684	0.840631	1.65881	1.39551	25.9808	21.0774	0	0.484849	0.213515	0.473928	1.60346	0.474687	0.000759301	0.40498	-0.0697067
0.0752	0.843653	1.33041	1.12241	25.9786	21.1107	0	0.389073	0.210076	0.380364	1.28686	0.380962	0.000597434	0.325726	-0.0552356
0.08356	0.850932	1.63487	1.39021	25.9763	21.1395	0	0.478835	0.216519	0.46818	1.58384	0.46888	0.000699968	0.403444	-0.0654358
0.09191	0.835868	1.73699	1.45187	25.974	21.15	0	0.507074	0.215631	0.495726	1.67729	0.496545	0.000818843	0.421336	-0.0752091
0.10027	0.827252	1.65263	1.36715	25.9718	21.165	0	0.481504	0.212724	0.470727	1.59285	0.471547	0.000819975	0.39675	-0.0747961
0.10862	0.813189	1.51195	1.22959	25.9695	21.164	0	0.439111	0.2086	0.429278	1.45281	0.430089	0.000811247	0.356831	-0.0732588
0.11698	0.806302	1.39398	1.12404	25.9673	21.1586	0	0.404211	0.204845	0.39516	1.33744	0.395936	0.000775521	0.326198	-0.0697374
0.12533	0.810796	1.30303	1.0564	25.965	21.155	0	0.378218	0.201843	0.369759	1.25141	0.370467	0.000708106	0.306571	-0.0638966
0.13369	0.811663	1.22993	0.998344	25.9628	21.13	0	0.357079	0.198603	0.349084	1.18143	0.349749	0.000665316	0.289722	-0.0600272
0.14204	0.809886	1.16635	0.944305	25.9605	21.108	0	0.338459	0.196829	0.330904	1.11992	0.331541	0.000636878	0.27404	-0.0575013
0.1504	0.794995	1.38896	1.10364	25.9582	21.1106	0	0.401671	0.198566	0.39272	1.32934	0.393538	0.000817839	0.320278	-0.0732593
0.15876	0.799239	1.4364	1.14756	25.956	21.0948	0	0.415804	0.197029	0.406529	1.37602	0.407357	0.000828261	0.333026	-0.0743311
0.16711	0.808629	1.36999	1.10775	25.9537	21.0928	0	0.397457	0.195295	0.388566	1.31509	0.389319	0.000753015	0.321472	-0.0678465
0.17547	0.786028	1.35814	1.06749	25.9515	21.1004	0	0.391985	0.194103	0.383216	1.29729	0.38405	0.00083467	0.309788	-0.0742626
0.18382	0.798288	1.27745	1.01974	25.9492	21.0956	0	0.369736	0.192868	0.361463	1.22349	0.362203	0.000740097	0.295932	-0.0662714
0.19218	0.79979	1.10906	0.887096	25.9469	21.1109	0	0.321115	0.191838	0.313924	1.06256	0.314561	0.000637753	0.257438	-0.0571239
0.20053	0.784603	1.0501	0.823894	25.9447	21.1111	0	0.30298	0.190961	0.2962	1.00274	0.29685	0.000649654	0.239096	-0.0577535
0.20889	0.778832	1.04835	0.816493	25.9424	21.0968	0	0.302075	0.190128	0.295314	0.999799	0.29598	0.000665948	0.236949	-0.0590319
0.21724	0.778457	1.01961	0.793736	25.9402	21.1142	0	0.293769	0.189395	0.287194	0.972309	0.287842	0.00064879	0.230344	-0.0574983
0.2256	0.75823	0.993241	0.753127	25.9379	21.1306	0	0.284839	0.188661	0.278464	0.942959	0.279154	0.000689714	0.218559	-0.0605942
0.23396	0.777037	0.953025	0.740457	25.9356	21.1498	0	0.274489	0.187949	0.268352	0.908532	0.268962	0.00061031	0.214883	-0.0540793
0.24231	0.804439	0.931138	0.748936	25.9334	21.1397	0	0.269876	0.186231	0.263843	0.893009	0.264366	0.000523009	0.217343	-0.0470233
0.25067	0.797583	0.96507	0.769712	25.9311	21.1107	0	0.279278	0.185559	0.273029	0.924166	0.27359	0.000561071	0.223373	-0.0502176
0.25902	0.784885	0.96804	0.759804	25.9289	21.1134	0	0.279323	0.185502	0.273072	0.924437	0.27367	0.000598103	0.220497	-0.0531731
0.26738	0.78507	0.958543	0.75252	25.9266	21.0911	0	0.276594	0.185354	0.270405	0.915405	0.270996	0.000591725	0.218383	-0.0526131
0.27573	0.787567	0.972238	0.765709	25.9244	21.0863	0	0.280708	0.185042	0.274426	0.928992	0.275019	0.000593207	0.222211	-0.0528079
0.28409	0.786919	0.995825	0.783627	25.9221	21.0855	0	0.287474	0.184926	0.281041	0.951395	0.281651	0.000609452	0.227411	-0.0542403
0.29244	0.775302	1.01116	0.783931	25.9198	21.0732	0	0.29112	0.184702	0.284607	0.963585	0.28526	0.000652575	0.227499	-0.0577608
0.3008	0.764068	1.02002	0.779369	25.9176	21.0757	0	0.292914	0.184341	0.286359	0.969633	0.28705	0.00069121	0.226175	-0.0608752
0.30916	0.755257	1.02484	0.774024	25.9153	21.0767	0	0.293699	0.184079	0.287126	0.972324	0.287847	0.000720411	0.224624	-0.063223
0.31751	0.748228	1.11734	0.835813	25.913	21.0967	0	0.319671	0.184255	0.312532	1.05844	0.31334	0.000807989	0.242555	-0.0707848
0.32587	0.759778	1.15525	0.877923	25.9108	21.0915	0	0.331431	0.184049	0.324002	1.09715	0.324799	0.000797082	0.254776	-0.0700234
0.33422	0.765688	1.12731	0.863225	25.9085	21.0801	0	0.323847	0.183997	0.316596	1.072	0.317355	0.000758665	0.25051	-0.0668445
0.34258	0.765513	1.05743	0.809324	25.9063	21.2633	0	0.303747	0.183683	0.29696	1.00551	0.297672	0.000712168	0.234868	-0.0628037
0.35093	0.767375	1.00978	0.774862	25.904	21.4673	0	0.290191	0.183732	0.283699	0.960591	0.284373	0.000674673	0.224867	-0.0595063
0.35929	0.751775	1.06391	0.799722	25.9018	21.3584	0	0.304641	0.183841	0.29783	1.00861	0.298589	0.000758511	0.232081	-0.0665074
0.36764	0.768449	1.07379	0.825159	25.8995	21.2042	0	0.308665	0.184052	0.301758	1.02173	0.302472	0.00071413	0.239463	-0.0630085
0.376	0.772905	1.10045	0.850546	25.8972	21.1119	0	0.316654	0.183968	0.309568	1.04812	0.310286	0.000717778	0.246831	-0.0634551
0.38436	0.774379	1.12345	0.869964	25.895	21.0411	0	0.323382	0.183963	0.316146	1.07037	0.316874	0.000728023	0.252466	-0.0644076
0.39271	0.770119	1.1392	0.877321	25.8927	20.9875	0	0.327593	0.183537	0.320262	1.08436	0.321014	0.000752165	0.254601	-0.0664135
0.40107	0.766096	1.15336	0.883553	25.8905	20.9348	0	0.331356	0.183313	0.323943	1.09687	0.324717	0.000774843	0.256409	-0.0683081
0.40942	0.757888	1.18806	0.900446	25.8882	20.9321	0	0.340682	0.182896	0.333057	1.12783	0.333883	0.000826167	0.261312	-0.0725713
0.41778	0.76128	1.232	0.93789	25.8859	20.9015	0	0.353557	0.182413	0.345646	1.17042	0.34649	0.000844719	0.272178	-0.0743122
0.42613	0.759606	1.2258	0.931118	25.8837	20.895	0	0.351641	0.182186	0.343773	1.1641	0.344619	0.000846358	0.270213	-0.0744062
0.43449	0.758564	1.24155	0.941739	25.8814	20.8909	0	0.356071	0.181974	0.348107	1.17879	0.348968	0.000860953	0.273295	-0.0756723
0.44284	0.74383	1.3037	0.969694	25.8792	20.8845	0	0.372622	0.181858	0.364287	1.23377	0.365246	0.000959223	0.281408	-0.0838381
0.4512	0.757245	1.26337	0.956635	25.8769	20.9177	0	0.362218	0.180931	0.354115	1.19915	0.354996	0.000880864	0.277618	-0.0773776
0.45956	0.780674	1.28533	1.00457	25.8746	20.9587	0	0.370593	0.181125	0.362226	1.2263	0.363035	0.000809688	0.291528	-0.071507
0.46791	0.755921	1.3066	0.986845	25.8724	21.0009	0	0.374445	0.182008	0.36612	1.23982	0.367036	0.000915977	0.286385	-0.080651
0.47627	0.753216	1.4079	1.06035	25.8701	20.9963	0	0.403277	0.181958	0.39426	1.33515	0.395258	0.000997933	0.307716	-0.087542
0.48462	0.749363	1.32436	0.992544	25.8679	20.9825	0	0.379022	0.181451	0.370533	1.25485	0.371487	0.000953372	0.288039	-0.0834478
0.49298	0.73732	1.24517	0.918137	25.8656	21.0186	0	0.355361	0.180767	0.347406	1.17668	0.348345	0.00093944	0.266446	-0.0818995
0.50133	0.733958	1.18886	0.872571	25.8634	21.0408	0	0.339021	0.180145	0.331435	1.12263	0.332343	0.000908432	0.253222	-0.0791207
0.50969	0.730639	1.15358	0.842856	25.8611	21.0319	0	0.328706	0.179563	0.321351	1.08851	0.322243	0.00089247	0.244599	-0.0776442
0.51804	0.733275	1.11498	0.817629	25.8588	21.0321	0	0.317906	0.179292	0.31079	1.05271	0.311644	0.000854167	0.237278	-0.0743659
0.5264	0.750241	1.10579	0.829721	25.8566	21.0139	0	0.316536	0.178938	0.309446	1.04796	0.310239	0.000793245	0.240787	-0.0694517
0.53476	0.733045	1.12212	0.822443	25.8543	21.0214	0	0.319914	0.178979	0.312764	1.0594	0.313624	0.000860379	0.238675	-0.0749491
0.54311	0.73473	1.13713	0.83548	25.852	21.0592	0	0.324327	0.178518	0.31707	1.07397	0.317937	0.000866383	0.242459	-0.0754781
0.55147	0.739303	1.10538	0.817246	25.8498	21.0953	0	0.31561	0.178035	0.308546	1.04504	0.309373	0.000827674	0.237167	-0.0722065
0.55982	0.742231	1.09198	0.810503	25.8475	21.1504	0	0.311994	0.177617	0.305013	1.03304	0.305822	0.000808458	0.23521	-0.0706116
0.56818	0.744118	1.08812	0.809681	25.8453	21.1753	0	0.311027	0.177156	0.304067	1.02982	0.304867	0.000799702	0.234972	-0.0698955
0.57653	0.748586	1.06893	0.800157	25.843	21.1657	0	0.305858	0.17675	0.299016	1.01266	0.299788	0.000771885	0.232207	-0.0675805
0.58489	0.752154	1.06469	0.800806	25.8408	21.1724	0	0.304898	0.176365	0.298075	1.00944	0.298833	0.00075791	0.232396	-0.0664371
0.59324	0.760202	1.05737	0.803744	25.8385	21.1746	0	0.303361	0.176081	0.296577	1.00427	0.297305	0.000728256	0.233249	-0.0640566
0.6016	0.766353	1.11502	0.85421	25.8362	21.1922	0	0.320342	0.17615	0.313192	1.06047	0.31394	0.000748262	0.247894	-0.0660462
0.60996	0.745693	1.11987	0.835073	25.834	21.1886	0	0.320219	0.175927	0.313054	1.06023	0.313872	0.000817969	0.24234	-0.0715317
0.61831	0.748942	1.09094	0.817052	25.8317	21.1918	0	0.312184	0.17588	0.305198	1.03359	0.305984	0.000786661	0.237111	-0.0688736
0.62667	0.746022	1.07788	0.804121	25.8295	21.1984	0	0.308236	0.175711	0.301339	1.02055	0.302125	0.000786282	0.233358	-0.0687672
0.63502	0.743249	1.07959	0.802338	25.8272	21.1553	0	0.308522	0.175629	0.301622	1.02155	0.302418	0.000796125	0.232841	-0.0695776
0.64338	0.740387	1.10292	0.816575	25.8249	21.133	0	0.314986	0.175546	0.307938	1.04297	0.308761	0.000822402	0.236972	-0.0717886
0.65173	0.744366	1.1002	0.81895	25.8227	21.0795	0	0.314498	0.17537	0.307461	1.04131	0.308269	0.000807795	0.237661	-0.0706073
0.66009	0.744241	1.09002	0.811229	25.8204	21.0549	0	0.311578	0.175135	0.304607	1.03164	0.305408	0.000800712	0.235421	-0.0699867
0.66844	0.748757	1.07205	0.802705	25.8182	21.0249	0	0.306764	0.174951	0.299899	1.01565	0.300673	0.000773606	0.232947	-0.0677258
0.6768	0.751258	1.07917	0.810976	25.8159	21.022	0	0.308997	0.174849	0.302066	1.02296	0.302837	0.000770995	0.235347	-0.0674903
0.68516	0.80144	1.16475	0.93275	25.8136	21.0334	0	0.337315	0.176436	0.329813	1.11633	0.330478	0.000664259	0.270686	-0.0597912
0.69351	0.778529	1.2663	0.985943	25.8114	20.9972	0	0.364857	0.177196	0.356686	1.20758	0.357491	0.000805499	0.286123	-0.0713681
0.70187	0.763709	1.12957	0.862646	25.8091	21.009	0	0.324343	0.176254	0.317086	1.07368	0.317853	0.000766607	0.250342	-0.0675109
0.71022	0.773049	1.12282	0.867989	25.8069	21.0366	0	0.323103	0.176192	0.315873	1.06947	0.316604	0.000731906	0.251893	-0.0647117
0.71858	0.777261	1.11778	0.868807	25.8046	21.0285	0	0.321964	0.176012	0.314759	1.06565	0.315474	0.000715096	0.25213	-0.0633438
0.72693	0.771258	1.11448	0.859552	25.8024	21.0649	0	0.32057	0.175682	0.313396	1.0611	0.314129	0.000732201	0.249444	-0.0646843
0.73529	0.76547	1.11338	0.85226	25.8001	21.0486	0	0.319827	0.175442	0.31267	1.05871	0.31342	0.000749989	0.247328	-0.0660916
0.74364	0.761201	1.1258	0.856962	25.7978	21.0356	0	0.323076	0.175308	0.315846	1.06951	0.316618	0.000772161	0.248693	-0.0679256
0.752	0.759062	1.12401	0.853244	25.7956	21.0449	0	0.322404	0.174955	0.315186	1.0673	0.315964	0.000777835	0.247614	-0.0683507
0.76036	0.745301	1.09379	0.815222	25.7933	21.0458	0	0.312736	0.174793	0.305737	1.03546	0.306537	0.000800155	0.236579	-0.0699577
0.76871	0.753344	1.07057	0.806471	25.791	21.0587	0	0.306665	0.173578	0.299806	1.01528	0.300564	0.000758438	0.23404	-0.066524
0.77707	0.768376	1.05339	0.809386	25.7888	21.039	0	0.302795	0.17286	0.296019	1.0023	0.29672	0.000700782	0.234886	-0.061834
0.78542	0.758802	1.06722	0.809766	25.7865	21.0567	0	0.30609	0.173275	0.299243	1.01332	0.299983	0.000739332	0.234996	-0.0649864
0.79378	0.749749	1.07409	0.8053	25.7843	21.0675	0	0.30742	0.173295	0.300541	1.01781	0.301313	0.000772021	0.2337	-0.0676125
0.80213	0.755566	1.06798	0.806944	25.782	21.0927	0	0.306083	0.173366	0.299232	1.01332	0.299982	0.000749784	0.234177	-0.0658048
0.81049	0.761491	1.06691	0.812432	25.7797	21.1281	0	0.306196	0.173132	0.299344	1.01363	0.300075	0.000730882	0.23577	-0.0643054
0.81884	0.764174	1.05013	0.802478	25.7775	21.139	0	0.301566	0.173071	0.294818	0.998275	0.295529	0.000711292	0.232881	-0.062648
0.8272	0.758005	1.05087	0.796561	25.7752	21.143	0	0.301347	0.172948	0.294604	0.997617	0.295335	0.000730409	0.231164	-0.0641706
0.83556	0.757089	1.04555	0.791577	25.773	21.1173	0	0.299761	0.172837	0.293053	0.992374	0.293782	0.000729468	0.229718	-0.0640646
0.84391	0.750157	1.04408	0.783217	25.7707	21.0921	0	0.298856	0.172484	0.292169	0.989456	0.292918	0.000749223	0.227292	-0.0656268
0.85227	0.753632	1.03398	0.779246	25.7685	21.0381	0	0.296207	0.172412	0.289578	0.980644	0.29031	0.000731661	0.226139	-0.0641705
0.86062	0.74728	1.03198	0.771168	25.7662	21.0252	0	0.295196	0.172262	0.288591	0.977367	0.28934	0.000749067	0.223795	-0.0655448
0.86898	0.753829	1.00839	0.760137	25.7639	21.0477	0	0.288886	0.172212	0.282423	0.956411	0.283136	0.000712981	0.220594	-0.0625421
0.87733	0.764639	1.07001	0.817985	25.7617	21.0426	0	0.307297	0.172098	0.300433	1.01728	0.301156	0.00072333	0.237381	-0.0637747
0.88569	0.751242	1.15664	0.868914	25.7594	21.0555	0	0.331159	0.172075	0.323749	1.09639	0.324575	0.000826393	0.252161	-0.0724143
0.89404	0.760276	1.11131	0.844899	25.7572	21.0585	0	0.318847	0.17208	0.311712	1.05552	0.312478	0.000765172	0.245192	-0.0672858
0.9024	0.760599	1.08757	0.827214	25.7549	21.0534	0	0.312062	0.172132	0.305078	1.03306	0.305826	0.000747822	0.24006	-0.0657664
0.91076	0.779811	1.16409	0.908024	25.7526	21.0797	0	0.335518	0.172204	0.327993	1.11042	0.328729	0.000736198	0.263511	-0.0652184
0.91911	0.786315	1.18946	0.935271	25.7504	21.0598	0	0.343324	0.172162	0.335643	1.13624	0.336373	0.000730025	0.271418	-0.0649546
0.92747	0.777101	1.185	0.920891	25.7481	21.0518	0	0.341315	0.172223	0.333675	1.12969	0.334434	0.000758646	0.267245	-0.0671889
0.93582	0.770809	1.17987	0.909467	25.7459	21.0389	0	0.339344	0.17222	0.33175	1.12325	0.332527	0.000776685	0.26393	-0.0685967
0.94418	0.772957	1.16415	0.899845	25.7436	21.0321	0	0.33499	0.172305	0.327493	1.10881	0.328252	0.000759157	0.261137	-0.0671145
0.95253	0.771302	1.1384	0.878051	25.7413	21.0497	0	0.327453	0.17221	0.320125	1.08388	0.320873	0.000747771	0.254813	-0.0660602
0.96089	0.765446	1.15736	0.885782	25.7391	21.0508	0	0.332451	0.172077	0.325019	1.10052	0.325798	0.000779697	0.257056	-0.068742
0.96924	0.780395	1.11301	0.868428	25.7368	21.0947	0	0.320811	0.172162	0.313642	1.06183	0.314344	0.000702025	0.25202	-0.0623235
0.9776	0.802781	1.18149	0.950175	25.7346	21.1133	0	0.342429	0.173042	0.334655	1.1327	0.335325	0.000669256	0.275743	-0.0595815
0.98596	0.794155	1.25364	0.993587	25.7323	21.1211	0	0.362369	0.175687	0.354389	1.1996	0.35513	0.000741182	0.288342	-0.0667884
0.99431	0.787861	1.39567	1.09973	25.73	21.0839	0	0.402998	0.178144	0.393969	1.33367	0.39482	0.000850384	0.319146	-0.0756742
1.00267	0.770848	1.32246	1.02021	25.7278	21.0464	0	0.38041	0.178179	0.371846	1.25901	0.372717	0.0008704	0.296067	-0.0766499
1.01102	0.751341	1.13162	0.850267	25.7255	21.0391	0	0.324007	0.177159	0.316755	1.0727	0.317563	0.000808199	0.24675	-0.0708132
1.01938	0.746095	1.12216	0.837237	25.7233	21.0275	0	0.320905	0.177004	0.313724	1.0625	0.314542	0.000818348	0.242968	-0.0715739
1.02773	0.748077	1.12875	0.844388	25.721	21.0244	0	0.322937	0.176956	0.31571	1.0692	0.316527	0.000816724	0.245044	-0.0714834
1.03609	0.75333	1.13637	0.856089	25.7188	21.0067	0	0.325515	0.176534	0.318229	1.07767	0.319034	0.000805095	0.248439	-0.0705948
1.04444	0.767932	1.14415	0.878607	25.7165	20.9943	0	0.328851	0.176493	0.321493	1.08856	0.322256	0.000762626	0.254974	-0.0672819
1.0528	0.770686	1.14422	0.881834	25.7142	21.0137	0	0.329082	0.175975	0.321717	1.08928	0.322471	0.000753622	0.255911	-0.0665605
1.06116	0.7841	1.22834	0.966195	25.712	21.0219	0	0.354571	0.176514	0.346438	1.17281	0.347199	0.000761699	0.280392	-0.066807
1.06951	0.788528	1.48232	1.1701	25.7097	21.023	0	0.428157	0.181318	0.418495	1.41668	0.419395	0.000900341	0.339565	-0.0798299
1.07787	0.766429	1.30004	0.996717	25.7075	21.027	0	0.373549	0.180386	0.365169	1.23646	0.366041	0.000872142	0.28925	-0.0767913
1.08622	0.778313	1.29744	1.00984	25.7052	21.0424	0	0.373806	0.181543	0.365439	1.23722	0.366265	0.000826114	0.293057	-0.0732084
1.09458	0.803593	1.2948	1.04052	25.7029	21.0922	0	0.375218	0.183058	0.366818	1.24155	0.367549	0.000730419	0.301962	-0.0655864
1.10293	0.786715	1.65463	1.30136	25.7007	21.1235	0	0.477612	0.185399	0.466947	1.58073	0.467961	0.00101362	0.377657	-0.0903032
1.11129	0.794791	1.52913	1.21579	25.6984	21.1257	0	0.442258	0.18663	0.432331	1.46343	0.433233	0.000901266	0.352826	-0.0804067
1.11964	0.801265	1.59377	1.27702	25.6962	21.1053	0	0.461605	0.189625	0.451275	1.52745	0.452185	0.000909728	0.370594	-0.0815907
1.128	0.789164	1.43062	1.12911	25.6939	21.0921	0	0.413211	0.189884	0.403956	1.36746	0.404822	0.000866323	0.32767	-0.0771524
1.13636	0.779739	1.38566	1.08041	25.6916	21.122	0	0.399348	0.19042	0.390414	1.32175	0.391291	0.000876608	0.313539	-0.0777516
1.14471	0.796003	1.50172	1.19616	25.6894	21.1341	0	0.434474	0.191274	0.424699	1.43757	0.425579	0.000879883	0.347129	-0.0784498
1.15307	0.802262	1.7595	1.41177	25.6871	21.1401	0	0.509736	0.198787	0.498316	1.68665	0.499315	0.00099929	0.4097	-0.0896148
1.16142	0.816778	1.76828	1.44561	25.6849	21.1107	0	0.514057	0.197387	0.502466	1.70044	0.503397	0.000930548	0.419519	-0.0838777
1.16978	0.825184	1.47667	1.21842	25.6826	21.0953	0	0.430029	0.197624	0.420411	1.42262	0.421153	0.000741441	0.353589	-0.0675635
1.17813	0.815006	1.43053	1.16516	25.6803	21.0698	0	0.415583	0.197349	0.406329	1.37512	0.407089	0.000760091	0.338132	-0.068957
1.18649	0.811053	1.30593	1.05874	25.6781	21.0399	0	0.379057	0.195643	0.370602	1.25426	0.371311	0.000708714	0.307248	-0.0640626
1.19484	0.815063	1.27006	1.03517	25.6758	21.0698	0	0.369013	0.19676	0.360755	1.22088	0.36143	0.000674622	0.300409	-0.0610206
1.2032	0.812746	1.27774	1.03849	25.6736	21.0409	0	0.371048	0.198151	0.362743	1.22764	0.36343	0.000687202	0.301373	-0.0620569
1.21156	0.807431	1.27898	1.03269	25.6713	21.0312	0	0.370956	0.197697	0.362654	1.22741	0.363361	0.000707392	0.299689	-0.0636723
1.21991	0.809521	1.30053	1.05282	25.669	21.0247	0	0.37739	0.198299	0.368943	1.24866	0.369654	0.000711512	0.305531	-0.0641231
1.22827	0.810964	1.31848	1.06924	25.6668	21.0272	0	0.382722	0.199224	0.374157	1.26629	0.374873	0.000715862	0.310295	-0.0645776
1.23662	0.812716	1.41845	1.15274	25.6645	21.0417	0	0.411903	0.201186	0.402688	1.36283	0.403451	0.000763003	0.33453	-0.0689214
1.24498	0.809147	1.34723	1.09013	25.6623	21.0397	0	0.390907	0.200527	0.382156	1.29339	0.382895	0.000738505	0.316359	-0.0665355
1.25333	0.801486	1.34222	1.07577	25.66	21.0611	0	0.38877	0.198294	0.38007	1.28643	0.380835	0.000765294	0.312192	-0.0686429
1.26169	0.789068	1.33871	1.05632	25.6578	21.0803	0	0.386649	0.196257	0.377997	1.27959	0.378808	0.000811039	0.306546	-0.0722624
1.27004	0.776501	1.37085	1.06443	25.6555	21.1	0	0.394787	0.194829	0.385955	1.3067	0.386835	0.000879993	0.3089	-0.0779351
1.2784	0.768718	1.35655	1.04282	25.6532	21.056	0	0.389972	0.192701	0.381244	1.29085	0.382145	0.000901133	0.30263	-0.0795145
1.28676	0.766264	1.31353	1.0065	25.651	21.0356	0	0.377388	0.190851	0.368943	1.24924	0.369825	0.000881812	0.292089	-0.0777351
1.29511	0.768147	1.25954	0.967499	25.6487	21.0355	0	0.362034	0.189232	0.353933	1.19839	0.354772	0.000838758	0.280771	-0.0740011
1.30347	0.763286	1.21981	0.931078	25.6465	21.007	0	0.350223	0.18777	0.342385	1.15935	0.343214	0.000829333	0.270201	-0.073013
1.31182	0.757372	1.19541	0.905379	25.6442	21.0366	0	0.342749	0.186809	0.335079	1.13468	0.335912	0.000833051	0.262743	-0.0731682
1.32018	0.749682	1.15184	0.863537	25.6419	21.0793	0	0.329669	0.185598	0.32229	1.09147	0.323119	0.000828128	0.250601	-0.0725178
1.32853	0.747743	1.11621	0.834636	25.6397	21.0712	0	0.319326	0.184583	0.31218	1.05725	0.312989	0.000808727	0.242213	-0.0707754
1.33689	0.739824	1.09688	0.811505	25.6374	21.0774	0	0.313219	0.183765	0.30621	1.03712	0.30703	0.000819667	0.235501	-0.0715288
1.34524	0.730075	1.08608	0.792918	25.6352	21.0726	0	0.309432	0.183012	0.302508	1.02469	0.30335	0.000842007	0.230107	-0.0732427
1.3536	0.720915	1.09632	0.790343	25.6329	21.0877	0	0.311682	0.182324	0.304709	1.03225	0.305588	0.000878791	0.22936	-0.0762282
1.36196	0.716537	1.11788	0.801022	25.6306	21.0946	0	0.317489	0.181923	0.310384	1.05153	0.311294	0.000910129	0.232459	-0.0788357
1.37031	0.709792	1.09418	0.776641	25.6284	21.0604	0	0.310267	0.181257	0.303325	1.02769	0.304237	0.000912031	0.225383	-0.0788534
1.37867	0.711036	1.07961	0.767637	25.6261	21.0428	0	0.306226	0.180827	0.299374	1.01429	0.30027	0.000896034	0.22277	-0.0774999
1.38702	0.710896	1.0405	0.739698	25.6239	21.0647	0	0.295124	0.180372	0.28852	0.977516	0.289384	0.000863994	0.214662	-0.0747215
1.39538	0.706431	1.03787	0.73318	25.6216	21.0797	0	0.294069	0.179948	0.287489	0.974073	0.288364	0.000875116	0.212771	-0.0755938
1.40373	0.708697	1.03049	0.730303	25.6193	21.077	0	0.292133	0.179608	0.285596	0.967634	0.286458	0.000862185	0.211936	-0.0745227
1.41209	0.719076	1.02017	0.733545	25.6171	21.0992	0	0.289907	0.179039	0.283422	0.960159	0.284245	0.000823138	0.212877	-0.0713688
1.42044	0.734425	1.01031	0.741989	25.6148	21.0857	0	0.288136	0.178057	0.281689	0.954127	0.28246	0.000770643	0.215327	-0.0671326
1.4288	0.730526	1.06155	0.775417	25.6126	21.0458	0	0.302471	0.178099	0.295708	1.00165	0.296529	0.000821619	0.225028	-0.0715012
1.43716	0.737229	1.08716	0.801483	25.6103	21.0226	0	0.310257	0.177902	0.303315	1.02734	0.304135	0.000820509	0.232592	-0.0715428
1.44551	0.745736	1.07444	0.801229	25.608	21.0065	0	0.307231	0.177826	0.300358	1.01724	0.301142	0.000784656	0.232519	-0.0686237
1.45387	0.754114	1.03731	0.782224	25.6058	20.9915	0	0.297192	0.177692	0.290543	0.983908	0.291276	0.000732584	0.227003	-0.0642727
1.46222	0.76113	1.03703	0.789159	25.6035	21.0101	0	0.297586	0.178317	0.290937	0.985165	0.291648	0.000711487	0.229016	-0.0626322
1.47058	0.744969	1.10134	0.820428	25.6013	21.004	0	0.314866	0.178012	0.307822	1.04252	0.308629	0.000806726	0.23809	-0.0705384
1.47893	0.748563	1.10757	0.829069	25.599	21.0213	0	0.316914	0.177789	0.309824	1.04926	0.310624	0.00079986	0.240598	-0.0700256
1.48729	0.752298	1.11655	0.839975	25.5968	21.0311	0	0.31976	0.177637	0.312605	1.05864	0.3134	0.000794364	0.243763	-0.0696366
1.49564	0.76363	1.14641	0.874575	25.5945	21.055	0	0.329118	0.178274	0.321809	1.08967	0.322587	0.000778299	0.253804	-0.0687834
1.504	0.738349	1.23992	0.915394	25.5922	21.029	0	0.353937	0.17961	0.346024	1.17199	0.346955	0.000931813	0.26565	-0.0813058
1.51236	0.733868	1.14551	0.840711	25.59	21.0155	0	0.326657	0.178881	0.319344	1.08168	0.320219	0.000875603	0.243976	-0.0762426
1.52071	0.736074	1.10485	0.813237	25.5877	21.0659	0	0.31522	0.17848	0.308167	1.04379	0.309005	0.000837525	0.236004	-0.0730009
1.52907	0.737795	1.07595	0.793822	25.5855	21.0596	0	0.307097	0.178532	0.300225	1.01688	0.301036	0.000810298	0.230369	-0.0706665
1.53742	0.739645	1.04672	0.774201	25.5832	21.0198	0	0.298882	0.178409	0.292194	0.989653	0.292977	0.000782722	0.224675	-0.0683017
1.54578	0.735849	1.02924	0.757369	25.5809	21.0291	0	0.293634	0.178164	0.287064	0.972317	0.287845	0.000780879	0.219791	-0.0680541
1.55413	0.732065	1.0097	0.739172	25.5787	21.0397	0	0.287806	0.177884	0.281366	0.953056	0.282143	0.000777027	0.21451	-0.0676329
1.56249	0.738565	0.977898	0.722191	25.5764	21.0211	0	0.279158	0.177867	0.272915	0.924366	0.273649	0.000734292	0.209582	-0.0640677
1.57084	0.762925	1.01031	0.771057	25.5742	21.0133	0	0.290066	0.178067	0.283558	0.960159	0.284245	0.000687945	0.223763	-0.0604827
1.5792	0.743886	1.09234	0.812565	25.5719	21.0361	0	0.312216	0.177965	0.30523	1.03376	0.306034	0.000803529	0.235809	-0.070225
1.58756	0.738311	1.0663	0.787279	25.5714	21.0409	0	0.304382	0.177568	0.29757	1.00787	0.298371	0.000801453	0.22847	-0.0699006
1.59591	0.74208	1.03674	0.769339	25.5721	21.05	0	0.2962	0.177258	0.289573	0.980748	0.290341	0.000768008	0.223264	-0.0670764
1.60427	0.747633	1.02611	0.767192	25.5728	21.0645	0	0.293544	0.176951	0.286973	0.971883	0.287716	0.000743767	0.222641	-0.0650753
1.61262	0.741875	1.04266	0.773619	25.5734	21.0857	0	0.297885	0.176731	0.291213	0.986306	0.291986	0.00077301	0.224506	-0.06748
1.62098	0.747136	1.10566	0.826087	25.5741	21.1318	0	0.316263	0.176694	0.309185	1.04712	0.309988	0.000803007	0.239733	-0.0702554
1.62933	0.74675	1.098	0.819962	25.5748	21.1311	0	0.314045	0.176451	0.307015	1.03977	0.307814	0.000798661	0.237955	-0.0698587
1.63769	0.753908	1.10164	0.830533	25.5755	21.123	0	0.315609	0.17619	0.308547	1.04488	0.309325	0.000778665	0.241023	-0.0683027
1.64604	0.750801	1.0713	0.804333	25.5761	21.1271	0	0.306694	0.176182	0.299831	1.0154	0.300598	0.000766777	0.23342	-0.0671783
1.6544	0.749932	1.05382	0.7903	25.5768	21.098	0	0.30163	0.175833	0.29488	0.998639	0.295637	0.000756896	0.229347	-0.06629
1.66276	0.758233	1.07191	0.812813	25.5775	21.0786	0	0.307403	0.175524	0.30052	1.01765	0.301265	0.000744335	0.23588	-0.0653844
1.67111	0.764568	1.00683	0.769745	25.5781	21.0902	0	0.289154	0.175318	0.282686	0.957191	0.283367	0.000680819	0.223382	-0.0599848
1.67947	0.754768	1.04238	0.786559	25.5788	21.1253	0	0.298677	0.175543	0.292006	0.988854	0.29274	0.000734202	0.228262	-0.0644787
1.68782	0.742266	1.1009	0.817154	25.5795	21.1406	0	0.314545	0.175785	0.307507	1.04149	0.308321	0.000814951	0.23714	-0.0711813
1.69618	0.73877	1.0956	0.809398	25.5802	21.1366	0	0.312778	0.17564	0.305779	1.03568	0.306601	0.000822033	0.234889	-0.0717119
1.70453	0.737078	1.11618	0.822704	25.5808	21.0963	0	0.318527	0.175585	0.3114	1.05473	0.312242	0.000842895	0.238751	-0.0734916
1.71289	0.740195	1.20438	0.891482	25.5815	21.0708	0	0.343946	0.17577	0.336249	1.13886	0.337148	0.000898718	0.25871	-0.0784378
1.72124	0.749469	1.19585	0.896236	25.5822	21.0446	0	0.342244	0.175733	0.334587	1.13311	0.335447	0.000860497	0.26009	-0.0753571
1.7296	0.74388	1.17071	0.870865	25.5828	21.053	0	0.334616	0.175395	0.327129	1.10793	0.32799	0.000861201	0.252727	-0.0752629
1.73796	0.752252	1.14335	0.860062	25.5835	21.0439	0	0.327431	0.174459	0.320105	1.08404	0.320919	0.000813585	0.249592	-0.0713267
1.74631	0.747306	1.13363	0.847173	25.5842	21.0538	0	0.324277	0.174355	0.317021	1.07365	0.317843	0.000822771	0.245852	-0.0719914
1.75467	0.737456	1.12009	0.826016	25.5849	21.0513	0	0.319671	0.174373	0.312518	1.05852	0.313363	0.000844634	0.239712	-0.073651
1.76302	0.732355	1.11731	0.818259	25.5855	21.0989	0	0.318498	0.17427	0.311372	1.05469	0.312231	0.000858902	0.237461	-0.0747697
1.77138	0.777804	1.14173	0.889527	25.5862	21.1163	0	0.329002	0.175125	0.321543	1.08861	0.322272	0.000728638	0.258143	-0.0641289
1.77973	0.780064	1.09383	0.852985	25.5869	21.1291	0	0.315252	0.17626	0.308215	1.04346	0.308906	0.00069097	0.247539	-0.0613675
1.78809	0.773031	1.19355	0.922158	25.5876	21.1205	0	0.343421	0.178904	0.335768	1.13683	0.336546	0.000778071	0.267613	-0.0689333
1.79644	0.744857	1.37802	1.02639	25.5882	21.093	0	0.393957	0.179088	0.385144	1.3044	0.386154	0.00100984	0.29786	-0.0882939
1.8048	0.750187	1.35744	1.01835	25.5889	21.078	0	0.388558	0.178399	0.379862	1.28644	0.380836	0.000973977	0.295526	-0.08531
1.81316	0.752354	1.36004	1.02323	25.5896	21.0814	0	0.389497	0.177839	0.380782	1.28952	0.381749	0.000967377	0.296944	-0.0848051
1.82151	0.754406	1.30936	0.987796	25.5902	21.0656	0	0.375161	0.176987	0.366765	1.24202	0.367689	0.000923608	0.286661	-0.081028
1.82987	0.753153	1.25683	0.946595	25.5909	21.0439	0	0.360007	0.176621	0.35195	1.19187	0.352841	0.000891081	0.274704	-0.0781371
1.83822	0.751092	1.22854	0.922761	25.5916	21.0238	0	0.351735	0.176186	0.343863	1.16451	0.344741	0.000878295	0.267788	-0.0769535
1.84658	0.746115	1.19623	0.892535	25.5922	21.0063	0	0.34209	0.175735	0.334434	1.13264	0.335307	0.000872297	0.259016	-0.0762905
1.85493	0.751181	1.18081	0.886984	25.5929	20.9796	0	0.338074	0.175417	0.33051	1.11929	0.331354	0.000843867	0.257405	-0.0739486
1.86329	0.748331	1.09912	0.822546	25.5936	21.0045	0	0.314482	0.174905	0.307443	1.0412	0.308237	0.000794488	0.238705	-0.069532
1.87164	0.748271	1.07915	0.80757	25.5943	21.0199	0	0.308765	0.174632	0.301851	1.02226	0.302631	0.000780237	0.234359	-0.0682723
1.88	0.753061	1.11966	0.843171	25.5949	21.0334	0	0.320708	0.174792	0.313532	1.06177	0.314326	0.000794126	0.24469	-0.0696358
1.88836	0.751192	1.11019	0.833954	25.5956	21.0246	0	0.317858	0.17454	0.310746	1.05236	0.311539	0.00079337	0.242016	-0.0695237
1.89671	0.756926	1.07784	0.815832	25.5963	21.0224	0	0.309004	0.174419	0.30209	1.02298	0.302842	0.000752494	0.236757	-0.0660856
1.90507	0.801659	1.12901	0.905811	25.5969	21.0277	0	0.327074	0.175294	0.319707	1.08212	0.32035	0.000643162	0.262869	-0.0574811
1.91342	0.813167	1.15867	0.942767	25.5976	21.0063	0	0.336542	0.179585	0.328973	1.11335	0.329595	0.000621765	0.273593	-0.0560015
1.92178	0.817751	1.41898	1.16034	25.5983	21.0072	0	0.412532	0.186003	0.403302	1.36483	0.404044	0.000742768	0.336733	-0.0673118
1.93013	0.81791	1.46318	1.19671	25.599	21.0028	0	0.425398	0.184749	0.41588	1.4074	0.416646	0.000765238	0.347289	-0.0693566
1.93849	0.826011	1.55406	1.28364	25.5996	21.0456	0	0.452655	0.18362	0.442526	1.49744	0.443303	0.000776609	0.372516	-0.0707868
1.94684	0.826845	1.55292	1.28402	25.6003	21.075	0	0.452412	0.183003	0.442287	1.49662	0.443059	0.000772321	0.372626	-0.0704331
1.9552	0.814981	1.51385	1.23385	25.601	21.0882	0	0.439842	0.182844	0.429992	1.4552	0.430797	0.00080447	0.358067	-0.07273
1.96356	0.788037	1.4777	1.16448	25.6016	21.0965	0	0.426691	0.181932	0.417142	1.41211	0.418042	0.000899619	0.337935	-0.0801072
1.97191	0.798607	1.46594	1.17072	25.6023	21.1055	0	0.424324	0.181114	0.414828	1.40412	0.415676	0.000847956	0.339745	-0.0759305
1.98027	0.783232	1.43537	1.12427	25.603	21.0932	0	0.414013	0.180979	0.404746	1.37022	0.405639	0.000893658	0.326265	-0.0793744
1.98862	0.772164	1.41541	1.09293	25.6037	21.1265	0	0.407215	0.181148	0.398103	1.34789	0.399029	0.00092623	0.31717	-0.0818592
1.99698	0.746788	1.54017	1.15008	25.6043	21.1331	0	0.440507	0.181308	0.430656	1.45851	0.431776	0.00112012	0.333757	-0.0980189
2.00533	0.746501	1.48639	1.10958	25.605	21.1157	0	0.425104	0.181069	0.415592	1.40749	0.416674	0.00108223	0.322002	-0.0946719
2.01369	0.749066	1.44806	1.08471	25.6057	21.0994	0	0.41439	0.181081	0.405116	1.37198	0.40616	0.00104366	0.314786	-0.0913742
2.02204	0.751293	1.34877	1.01325	25.6064	21.0957	0	0.38617	0.180796	0.377533	1.27853	0.378496	0.000963473	0.294047	-0.0844489
2.0304	0.748642	1.26288	0.945408	25.607	21.0944	0	0.361357	0.180303	0.353273	1.19641	0.354185	0.000911728	0.27436	-0.0798253
2.03876	0.757108	1.23838	0.937909	25.6077	21.0949	0	0.355066	0.180677	0.3471	1.17539	0.347963	0.000863928	0.272184	-0.0757799
2.04711	0.747725	1.18258	0.884423	25.6084	21.0846	0	0.338323	0.181105	0.330741	1.12011	0.331598	0.000856875	0.256662	-0.0749359
2.05547	0.756782	1.1828	0.895169	25.609	21.108	0	0.339089	0.181256	0.331498	1.12257	0.332324	0.000826266	0.25978	-0.0725441
2.06382	0.746452	1.13123	0.844417	25.6097	21.119	0	0.323526	0.180507	0.316286	1.07117	0.317109	0.000823801	0.245052	-0.0720574
2.07218	0.735206	1.15286	0.847576	25.6104	21.1202	0	0.328851	0.180288	0.321494	1.08894	0.322371	0.000876797	0.245969	-0.0764019
2.08053	0.734229	1.15094	0.845045	25.6111	21.1062	0	0.328227	0.180481	0.320883	1.08689	0.321762	0.000878558	0.245234	-0.0765273
2.08889	0.735906	1.14932	0.845792	25.6117	21.054	0	0.327896	0.18041	0.320559	1.08577	0.32143	0.000871792	0.245451	-0.0759795
2.09724	0.7338	1.14174	0.837811	25.6124	21.0308	0	0.325574	0.180659	0.318289	1.0781	0.319162	0.000872949	0.243135	-0.0760268
2.1056	0.757804	1.25683	0.953771	25.6131	21.037	0	0.360482	0.181223	0.352328	1.19309	0.353203	0.000874289	0.276787	-0.0764159
2.11396	0.743968	1.25996	0.937419	25.6137	21.0425	0	0.360138	0.181084	0.352076	1.19242	0.353003	0.000926541	0.272041	-0.0809617
2.12231	0.732586	1.25373	0.918462	25.6144	21.0143	0	0.357407	0.180865	0.34941	1.18353	0.350373	0.000962947	0.26654	-0.0838325
2.13067	0.757694	1.26824	0.961126	25.6151	21.0018	0	0.363669	0.18095	0.355519	1.2039	0.356401	0.000882628	0.278921	-0.0774801
2.13902	0.748629	1.24841	0.934597	25.6158	20.9995	0	0.357218	0.18043	0.349224	1.1827	0.350126	0.00090133	0.271223	-0.0789032
2.14738	0.748785	1.23695	0.926202	25.6164	21.0228	0	0.353953	0.180103	0.346033	1.17189	0.346925	0.000892507	0.268786	-0.0781393
2.15573	0.743775	1.23096	0.915523	25.6171	21.0289	0	0.351827	0.180013	0.343956	1.16492	0.344862	0.000905896	0.265687	-0.079175
2.16409	0.732978	1.24109	0.909684	25.6178	21.0317	0	0.353834	0.179851	0.345917	1.1717	0.346869	0.000951837	0.263993	-0.0828765
2.17244	0.733056	1.27071	0.931923	25.6184	21.023	0	0.362314	0.179739	0.354179	1.19968	0.355154	0.000974268	0.270446	-0.0847072
2.1808	0.730515	1.16255	0.851218	25.6191	21.0351	0	0.331383	0.181541	0.323841	1.09695	0.324741	0.000899826	0.247026	-0.0777152
2.18916	0.700815	0.869102	0.609116	25.6198	21.0501	0	0.245929	0.18105	0.240424	0.814656	0.241171	0.000746832	0.176767	-0.0644039
2.19751	0.692461	0.885742	0.613346	25.6205	21.0482	0	0.250144	0.18036	0.244547	0.828704	0.24533	0.000782384	0.177995	-0.0673349
2.20587	0.690345	0.916258	0.632534	25.6211	21.0729	0	0.258633	0.179671	0.252847	0.856849	0.253662	0.000814906	0.183563	-0.0700986
2.21422	0.688992	0.948683	0.65361	25.6218	21.0896	0	0.267699	0.179223	0.261711	0.886903	0.262559	0.000847432	0.189679	-0.0728794
2.22258	0.689014	0.975008	0.671807	25.6225	21.0681	0	0.275131	0.178797	0.268975	0.911518	0.269846	0.000870887	0.19496	-0.0748857
2.23093	0.699825	0.982634	0.687674	25.6231	21.0501	0	0.277988	0.178438	0.271768	0.920872	0.272615	0.000847185	0.199565	-0.0730504
2.23929	0.699337	1.00064	0.699771	25.6238	21.0315	0	0.283048	0.178191	0.276717	0.937646	0.277581	0.000864115	0.203075	-0.0745054
2.24764	0.706154	1.02047	0.720622	25.6245	21.063	0	0.28912	0.17772	0.28265	0.957678	0.283511	0.000861253	0.209126	-0.0743847
2.256	0.708393	1.03811	0.735389	25.6252	21.07	0	0.294273	0.177435	0.287688	0.974726	0.288558	0.000869471	0.213412	-0.075146
2.26436	0.706643	1.0582	0.747754	25.6258	21.0473	0	0.299843	0.177175	0.293136	0.993201	0.294027	0.000891616	0.217	-0.0770269
2.27271	0.702519	1.06281	0.746648	25.6265	21.0698	0	0.30086	0.176702	0.294128	0.996609	0.295036	0.000908086	0.216679	-0.078357
2.28107	0.701956	1.06326	0.746364	25.6272	21.1215	0	0.300946	0.176492	0.294212	0.996901	0.295123	0.000910187	0.216597	-0.0785258
2.28942	0.7044	1.07341	0.756111	25.6278	21.1166	0	0.303994	0.176076	0.297192	1.00697	0.298104	0.000911346	0.219425	-0.0786786
2.29778	0.707254	1.07336	0.759127	25.6285	21.0949	0	0.304181	0.175927	0.297376	1.00756	0.298278	0.000902499	0.220301	-0.0779776
2.30613	0.712036	1.0644	0.75789	25.6292	21.0888	0	0.301981	0.175569	0.295224	1.00022	0.296105	0.000880347	0.219942	-0.076163
2.31449	0.723398	1.08124	0.782221	25.6299	21.0799	0	0.307577	0.175725	0.300691	1.01861	0.30155	0.00085899	0.227002	-0.0745478
2.32284	0.724163	1.10348	0.799072	25.6305	21.061	0	0.313956	0.175336	0.306932	1.03975	0.307807	0.000874239	0.231893	-0.0759139
2.3312	0.706634	1.12638	0.795777	25.6312	21.0649	0	0.319151	0.175268	0.31202	1.05719	0.312969	0.000949085	0.230937	-0.0820325
2.33956	0.708722	1.11133	0.787622	25.6319	21.0631	0	0.315051	0.175248	0.308002	1.04355	0.308931	0.000929742	0.22857	-0.0803614
2.34791	0.733604	1.12461	0.825035	25.6326	21.0533	0	0.320674	0.175168	0.313498	1.06188	0.314358	0.000860479	0.239427	-0.0749306
2.35627	0.734568	1.12773	0.828392	25.6332	21.0486	0	0.321636	0.174833	0.314439	1.06506	0.315299	0.000859751	0.240402	-0.0748975
2.36462	0.734483	1.14727	0.842646	25.6339	21.0542	0	0.327201	0.174656	0.319879	1.08348	0.320754	0.000874921	0.244538	-0.0762162
2.37298	0.728877	1.15028	0.838412	25.6346	21.048	0	0.327633	0.174443	0.320302	1.08498	0.321198	0.000895742	0.243309	-0.0778885
2.38133	0.73892	1.14159	0.843534	25.6352	21.0451	0	0.325918	0.173773	0.318626	1.07918	0.319482	0.000856047	0.244796	-0.074686
2.38969	0.739017	1.14824	0.848556	25.6359	21.0311	0	0.327823	0.173043	0.320488	1.08549	0.321349	0.000860711	0.246253	-0.075096
2.39804	0.736832	1.15189	0.848746	25.6366	21.0167	0	0.328697	0.173245	0.321342	1.08841	0.322213	0.000870671	0.246308	-0.075905
2.4064	0.732624	1.15224	0.844158	25.6373	21.0069	0	0.328478	0.173017	0.321128	1.08773	0.322013	0.00088487	0.244977	-0.0770357
2.41476	0.734981	1.14274	0.839886	25.6379	21.0194	0	0.325946	0.172779	0.318653	1.07932	0.319522	0.000869831	0.243737	-0.0757852
2.42311	0.739982	1.14402	0.846558	25.6386	21.0587	0	0.326693	0.172679	0.319383	1.08174	0.320237	0.000854377	0.245673	-0.0745635
2.43147	0.747297	1.14073	0.852447	25.6393	21.0738	0	0.326305	0.1728	0.319005	1.08037	0.319832	0.000827951	0.247382	-0.0724501
2.43982	0.752173	1.13914	0.856824	25.6399	21.069	0	0.326219	0.17288	0.318919	1.08002	0.31973	0.000810841	0.248653	-0.0710773
2.44818	0.749032	1.15646	0.866217	25.6406	21.1195	0	0.330939	0.172993	0.323534	1.09569	0.324367	0.000833606	0.251379	-0.0729889
2.45653	0.742262	1.16582	0.865323	25.6413	21.1548	0	0.333092	0.172866	0.32564	1.1029	0.326503	0.000863022	0.251119	-0.075384
2.46489	0.73983	1.16372	0.860837	25.642	21.1594	0	0.332297	0.172801	0.324869	1.10032	0.325739	0.000869592	0.249817	-0.0759214
2.47324	0.73459	1.157	0.849788	25.6426	21.1001	0	0.329977	0.172707	0.322602	1.0927	0.323484	0.000881991	0.246611	-0.0768736
2.4816	0.726502	1.1638	0.845503	25.6433	21.0727	0	0.331301	0.172654	0.323888	1.09716	0.324802	0.00091421	0.245367	-0.0794347
2.48996	0.730405	1.14844	0.838821	25.644	21.0649	0	0.327224	0.172376	0.319902	1.08361	0.320791	0.000889268	0.243428	-0.0773631
2.49831	0.732932	1.13984	0.835411	25.6446	21.0562	0	0.324965	0.172295	0.317694	1.0761	0.318569	0.000874335	0.242439	-0.07613
2.50667	0.733192	1.13283	0.830585	25.6453	21.0555	0	0.322986	0.172208	0.315759	1.06954	0.316627	0.000868111	0.241038	-0.0755891
2.51502	0.730896	1.13377	0.828669	25.646	21.0328	0	0.323082	0.172065	0.315853	1.06989	0.316729	0.000876312	0.240482	-0.0762471
2.52338	0.730587	1.1337	0.828266	25.6467	21.0188	0	0.323039	0.172028	0.315811	1.06975	0.316688	0.000877263	0.240365	-0.0763232
2.53173	0.732437	1.13191	0.829054	25.6473	21.0391	0	0.322668	0.172025	0.315448	1.0685	0.316318	0.000869865	0.240594	-0.0757241
2.54009	0.732557	1.16948	0.85672	25.648	21.0108	0	0.333388	0.171892	0.325928	1.10399	0.326826	0.000898336	0.248622	-0.0782036
2.54844	0.739702	1.17009	0.865516	25.6487	21.0245	0	0.334115	0.171695	0.326639	1.10632	0.327514	0.000874788	0.251175	-0.0763386
2.5568	0.739448	1.15888	0.856937	25.6493	21.0577	0	0.330896	0.171484	0.323492	1.09566	0.324359	0.000867256	0.248685	-0.0756734
2.56516	0.737733	1.14586	0.845351	25.65	21.1026	0	0.327048	0.17119	0.319729	1.08294	0.320593	0.000863155	0.245323	-0.0752695
2.57351	0.731932	1.11361	0.815067	25.6507	21.0853	0	0.317412	0.170925	0.31031	1.0511	0.311168	0.000857413	0.236534	-0.0746332
2.58187	0.726206	1.18552	0.859927	25.6514	21.0864	0	0.337392	0.171672	0.329908	1.11755	0.33084	0.000932276	0.249553	-0.081287
2.59022	0.725988	1.4712	1.06836	25.652	21.0841	0	0.418776	0.171943	0.409386	1.38679	0.410544	0.00115785	0.310041	-0.100503
2.59858	0.732772	1.48983	1.09152	25.6527	21.0571	0	0.424719	0.171691	0.415227	1.40647	0.416371	0.00114349	0.316763	-0.0996081
2.60693	0.724715	1.29675	0.939933	25.6534	21.0741	0	0.369005	0.171584	0.360738	1.22201	0.361763	0.0010253	0.272771	-0.0889919
2.61529	0.7205	1.24168	0.894638	25.6541	21.0667	0	0.352976	0.171271	0.345078	1.16901	0.346075	0.000996793	0.259626	-0.0864488
2.62364	0.736473	1.22035	0.898791	25.6547	21.0492	0	0.348207	0.171031	0.340413	1.15301	0.341337	0.00092368	0.260832	-0.0805052
2.632	0.727266	1.21021	0.880127	25.6554	21.035	0	0.344571	0.170903	0.336862	1.1411	0.33781	0.000948007	0.255415	-0.0823952
2.64036	0.731634	1.17013	0.856098	25.6561	21.0244	0	0.3335	0.170599	0.326038	1.10438	0.32694	0.000901932	0.248442	-0.0784984
2.64871	0.729601	1.147	0.836843	25.6567	21.0367	0	0.326753	0.170365	0.319442	1.08206	0.320333	0.000890802	0.242854	-0.0774788
2.65707	0.725245	1.114	0.807924	25.6574	21.077	0	0.317031	0.17012	0.309937	1.04991	0.310816	0.000879111	0.234462	-0.0763546
2.66542	0.776318	1.11344	0.866983	25.6581	21.0795	0	0.320816	0.171096	0.313468	1.06129	0.314183	0.000715334	0.251601	-0.0625824
2.67378	0.757748	1.18314	0.895919	25.6588	21.08	0	0.339219	0.170965	0.331668	1.12313	0.332491	0.000823221	0.259998	-0.0724928
2.68213	0.751367	1.21592	0.913594	25.6594	21.086	0	0.348142	0.170661	0.340352	1.15262	0.34122	0.000868311	0.265127	-0.076093
2.69049	0.773636	1.22958	0.951925	25.6601	21.1053	0	0.353916	0.170898	0.345952	1.1713	0.346751	0.000799422	0.276251	-0.0705002
2.69884	0.741978	1.11881	0.830054	25.6608	21.0895	0	0.319636	0.170709	0.312488	1.05836	0.313317	0.000829135	0.240884	-0.0724336
2.7072	0.776532	1.03375	0.80282	25.6614	21.0496	0	0.297715	0.170994	0.291047	0.985377	0.291711	0.000663504	0.23298	-0.0587305
2.71556	0.792195	0.906751	0.718383	25.6621	21.0454	0	0.262082	0.171373	0.256213	0.867296	0.256754	0.000541198	0.208477	-0.0482778
2.72391	0.783571	1.01911	0.798562	25.6628	21.0584	0	0.293973	0.171422	0.287393	0.972931	0.288026	0.000633505	0.231745	-0.0562815
2.73227	0.785771	1.08423	0.852024	25.6635	21.0603	0	0.312917	0.171439	0.30591	1.03559	0.306577	0.000667131	0.24726	-0.0593172
2.74062	0.789978	1.16352	0.919154	25.6641	21.0809	0	0.336121	0.171498	0.328598	1.11235	0.3293	0.000701861	0.266741	-0.0625594
2.74898	0.783923	1.11128	0.871204	25.6648	21.0804	0	0.320585	0.171163	0.313408	1.061	0.314097	0.000689673	0.252826	-0.0612717
2.75733	0.7696	1.08481	0.834833	25.6655	21.0972	0	0.311915	0.170903	0.304937	1.03248	0.305655	0.000717876	0.242271	-0.0633844
2.76569	0.756335	1.08355	0.819523	25.6661	21.1163	0	0.3106	0.170687	0.30365	1.02827	0.304408	0.000758324	0.237828	-0.0665802
2.77404	0.761326	1.07644	0.81952	25.6668	21.129	0	0.308917	0.170552	0.302004	1.02264	0.302742	0.000737914	0.237827	-0.0649155
2.7824	0.762844	1.08596	0.828416	25.6675	21.1078	0	0.311761	0.17043	0.304785	1.03204	0.305524	0.000739711	0.240409	-0.0651157
2.79076	0.762089	1.08167	0.824334	25.6682	21.112	0	0.310474	0.170095	0.303526	1.02778	0.304265	0.000739131	0.239224	-0.0650411
2.79911	0.758431	1.07091	0.81221	25.6688	21.1081	0	0.307125	0.169784	0.300252	1.01674	0.300995	0.00074303	0.235705	-0.0652897
2.80747	0.754325	1.04672	0.789645	25.6695	21.0883	0	0.299908	0.169638	0.293192	0.992875	0.293931	0.00073859	0.229157	-0.0647735
2.81582	0.751387	1.02975	0.77382	25.6702	21.0759	0	0.294846	0.169685	0.288243	0.976146	0.288978	0.000735306	0.224564	-0.0644138
2.82418	0.761009	1.06164	0.807922	25.6709	21.0918	0	0.304649	0.169619	0.297831	1.00851	0.29856	0.000728737	0.234461	-0.064099
2.83253	0.76101	1.06138	0.807719	25.6715	21.0798	0	0.304575	0.169243	0.297759	1.00827	0.298488	0.000728559	0.234402	-0.0640855
2.84089	0.772964	1.06254	0.821299	25.6722	21.1014	0	0.305748	0.169092	0.298906	1.01202	0.299599	0.000692867	0.238343	-0.0612563
2.84924	0.778836	1.06977	0.833223	25.6729	21.0723	0	0.308249	0.16881	0.301348	1.02022	0.302027	0.000679542	0.241803	-0.0602238
2.8576	0.786957	1.10557	0.869838	25.6735	21.0613	0	0.319145	0.168623	0.312016	1.05625	0.312692	0.000676497	0.252429	-0.0602632
2.86596	0.817546	1.20112	0.982154	25.6742	21.0488	0	0.349193	0.175104	0.341366	1.15523	0.341995	0.000629436	0.285024	-0.0569714
2.87431	0.811574	1.25095	1.01521	25.6749	21.0407	0	0.36317	0.179897	0.355044	1.2016	0.355721	0.000677008	0.294618	-0.0611025
2.88267	0.8014	1.29224	1.03564	25.6756	21.0361	0	0.374287	0.180742	0.365908	1.2385	0.366645	0.000737112	0.300544	-0.0661008
2.89102	0.79652	1.37691	1.09675	25.6762	21.0186	0	0.398364	0.18071	0.389447	1.31824	0.390252	0.00080471	0.318281	-0.0719711
2.89938	0.796508	1.45462	1.15857	25.6769	21.0289	0	0.420842	0.18089	0.411426	1.39264	0.412277	0.000850176	0.33622	-0.0760562
2.90773	0.797711	1.50662	1.20183	25.6776	21.0374	0	0.436009	0.180074	0.426252	1.4428	0.427128	0.000875362	0.348775	-0.0783523
2.91609	0.79728	1.56408	1.24701	25.6782	21.0071	0	0.452594	0.17944	0.442464	1.49769	0.443375	0.000910684	0.361887	-0.0814879
2.92444	0.798429	1.59962	1.27723	25.6789	21.0093	0	0.463004	0.178729	0.452638	1.5321	0.453564	0.000926099	0.370657	-0.0829074
2.9328	0.805871	1.62775	1.31176	25.6796	21.0326	0	0.471945	0.178217	0.461383	1.56158	0.462291	0.00090759	0.380675	-0.0816155
2.94116	0.79883	1.64866	1.31703	25.6803	21.0277	0	0.477241	0.178556	0.466559	1.57922	0.467511	0.000952595	0.382205	-0.0853065
2.94951	0.800445	1.7322	1.38652	25.6809	21.0282	0	0.501606	0.178655	0.49038	1.65982	0.491373	0.000992827	0.402372	-0.0890012
2.95787	0.793631	1.76774	1.40294	25.6816	21.0601	0	0.511098	0.179434	0.499659	1.69135	0.500707	0.00104779	0.407138	-0.093569
2.96622	0.799538	1.79767	1.43731	25.6823	21.065	0	0.520457	0.178893	0.508809	1.72221	0.509844	0.00103503	0.417111	-0.0927332
2.97458	0.795643	1.76751	1.40631	25.6829	21.0462	0	0.511267	0.178352	0.499825	1.69187	0.500862	0.00103744	0.408115	-0.0927466
2.98293	0.792824	1.75276	1.38964	25.6836	21.0789	0	0.506675	0.177647	0.495336	1.67673	0.496379	0.00104298	0.403276	-0.0931029
2.99129	0.796365	1.7545	1.39725	25.6843	21.0863	0	0.50759	0.177337	0.496228	1.67969	0.497254	0.00102616	0.405486	-0.0917683
2.99964	0.809159	1.77223	1.43401	25.685	21.0892	0	0.514222	0.177465	0.502714	1.70141	0.503685	0.000971414	0.416153	-0.0875327
3.008	0.816259	1.76859	1.44364	25.6856	21.0672	0	0.514	0.1775	0.502496	1.70054	0.503429	0.000933353	0.418947	-0.0844824
3.01636	0.806578	1.74028	1.40369	25.6863	21.042	0	0.504656	0.177241	0.49336	1.6698	0.494327	0.000966801	0.407354	-0.086973
3.02471	0.81537	1.70769	1.39236	25.687	21.0417	0	0.496198	0.176399	0.485096	1.64167	0.486001	0.000905572	0.404066	-0.0819356
3.03307	0.826136	1.70731	1.41052	25.6876	21.0569	0	0.497312	0.175308	0.486179	1.64515	0.487032	0.000852577	0.409337	-0.0776951
3.04142	0.829348	1.70113	1.41084	25.6883	21.0425	0	0.495873	0.175308	0.484773	1.64034	0.485607	0.000833797	0.409431	-0.0761762
3.04978	0.841708	1.71548	1.44395	25.689	21.0409	0	0.501462	0.175699	0.490237	1.65862	0.491017	0.000779932	0.419037	-0.07198
3.05813	0.851969	1.76489	1.5037	25.6897	21.0384	0	0.517111	0.176135	0.505532	1.71018	0.506283	0.000750383	0.436377	-0.0699058
3.06649	0.858221	1.76596	1.51558	25.6903	21.0637	0	0.518152	0.176297	0.506554	1.71353	0.507273	0.000719122	0.439826	-0.0674479
3.07484	0.860806	1.7346	1.49317	25.691	21.0716	0	0.509249	0.176155	0.49785	1.68404	0.498543	0.000693478	0.43332	-0.065223
3.0832	0.874351	1.7368	1.51853	25.6917	21.0922	0	0.511453	0.176014	0.500007	1.6911	0.500634	0.000626788	0.440683	-0.0599512
3.09156	0.877899	1.71572	1.50623	25.6923	21.0433	0	0.505653	0.175808	0.494336	1.67186	0.494937	0.000601699	0.437111	-0.0578266
3.09991	0.88979	1.72104	1.53142	25.693	21.0177	0	0.508581	0.1756	0.497194	1.68132	0.497738	0.000544785	0.444421	-0.0533173
3.10827	0.89357	1.68424	1.50499	25.6937	21.0067	0	0.498126	0.175155	0.486976	1.6467	0.487491	0.000514851	0.436752	-0.0507385
3.11662	0.909273	1.67905	1.5267	25.6944	21.0149	0	0.498341	0.17463	0.487186	1.64715	0.487624	0.000437535	0.443053	-0.0445707
3.12498	0.925922	1.70941	1.58285	25.695	21.0325	0	0.509245	0.174419	0.497841	1.6829	0.498204	0.000363703	0.459349	-0.0388556
3.13333	0.927843	1.68864	1.56686	25.6957	21.0366	0	0.503273	0.174452	0.492003	1.66313	0.492353	0.000349969	0.454708	-0.0376451
3.14169	0.926362	1.65734	1.53531	25.6964	21.022	0	0.493779	0.174158	0.482724	1.63179	0.483074	0.00035053	0.445552	-0.0375228
3.15004	0.930024	1.66907	1.55227	25.6971	21.041	0	0.497678	0.174223	0.486537	1.64462	0.486873	0.000335456	0.450474	-0.0363986
3.1584	0.93185	1.66689	1.5533	25.6977	21.0353	0	0.49723	0.17413	0.486099	1.64311	0.486425	0.000326276	0.450771	-0.0356539
3.16676	0.943696	1.80712	1.70543	25.6984	21.0525	0	0.540485	0.177614	0.528382	1.78582	0.528674	0.000292239	0.49492	-0.0337539
3.17511	0.948441	1.72519	1.63626	25.6991	21.0699	0	0.516522	0.176932	0.504957	1.70657	0.505212	0.000255477	0.474848	-0.0303646
3.18347	0.952465	1.75281	1.66965	25.6983	21.0742	0	0.525267	0.176642	0.513498	1.73536	0.513737	0.000239312	0.484536	-0.0292008
3.19182	0.99373	1.87617	1.8647	25.6919	21.0402	0	0.567381	0.184062	0.554659	1.87371	0.554693	3.37861e-05	0.54114	-0.0135532
3.20018	0.994307	1.95013	1.93898	25.685	21.0374	0	0.589798	0.189698	0.576596	1.9478	0.576628	3.1885e-05	0.562697	-0.0139307
3.20853	0.969651	2.19755	2.13076	25.678	21.0331	0	0.66103	0.194788	0.646238	2.18359	0.646429	0.000191554	0.618352	-0.0280779
3.21689	0.970479	2.08086	2.01937	25.671	21.0333	0	0.626046	0.193654	0.612034	2.068	0.61221	0.000176433	0.586026	-0.0261836
3.22524	0.958445	2.07511	1.98885	25.6641	21.0293	0	0.62266	0.1955	0.608723	2.05705	0.60897	0.000247674	0.577169	-0.0318008
3.2336	0.9564	2.07816	1.98751	25.6654	21.0519	0	0.623292	0.194183	0.609341	2.05918	0.609601	0.000260241	0.576779	-0.0328216
3.24196	0.961795	2.04151	1.96333	25.6721	21.0698	0	0.613023	0.193474	0.599311	2.02518	0.599535	0.00022402	0.569764	-0.0297712
3.25031	0.962438	2.06454	1.9869	25.6789	21.0631	0	0.620033	0.195736	0.606158	2.04831	0.606381	0.000222735	0.576605	-0.0297758
3.25867	0.963073	1.94239	1.87044	25.6856	21.0781	0	0.583419	0.193445	0.570372	1.92737	0.570578	0.00020601	0.542806	-0.0277713
3.26702	0.951195	1.84862	1.7585	25.6924	21.0969	0	0.553819	0.188566	0.541414	1.82973	0.541673	0.000259134	0.510322	-0.031351
3.27538	0.944703	1.81755	1.71708	25.6991	21.0705	0	0.543724	0.186979	0.531549	1.79651	0.531838	0.00028867	0.498303	-0.0335352
3.28373	0.943917	1.84092	1.73767	25.7059	21.0747	0	0.550616	0.18876	0.53829	1.8193	0.538587	0.000296538	0.504275	-0.0343117
3.29209	0.941879	1.80713	1.7021	25.7126	21.0534	0	0.540265	0.190065	0.52817	1.78514	0.528471	0.000301674	0.493953	-0.0345187
3.30044	0.937917	1.79338	1.68228	25.7193	21.0419	0	0.5357	0.19038	0.523692	1.77007	0.524012	0.000319786	0.488201	-0.0358103
3.3088	0.946794	1.81991	1.72312	25.7261	21.0306	0	0.544683	0.192113	0.532487	1.79964	0.532765	0.000278114	0.500055	-0.0327106
3.31716	0.939113	1.81092	1.70067	25.7328	21.0407	0	0.541067	0.19345	0.528953	1.78783	0.52927	0.000316693	0.493538	-0.0357319
3.32551	0.934574	1.81223	1.69366	25.7396	21.0577	0	0.54091	0.194371	0.528801	1.7874	0.529142	0.000340545	0.491504	-0.0376375
3.33387	0.928401	1.75319	1.62769	25.748	21.0661	0	0.522574	0.194563	0.510873	1.72691	0.511234	0.000360536	0.472361	-0.0388728
3.34222	0.925543	1.71587	1.5881	25.7635	21.0618	0	0.51112	0.19384	0.499679	1.68912	0.500046	0.000366944	0.46087	-0.0391757
3.35058	0.931045	1.71101	1.59299	25.7797	21.0786	0	0.510295	0.192453	0.498874	1.6863	0.499212	0.000338868	0.46229	-0.0369223
3.35893	0.928491	1.7584	1.63269	25.7959	21.0721	0	0.524137	0.19262	0.512401	1.73207	0.512763	0.000361151	0.47381	-0.0389523
3.36729	0.934531	1.793	1.67563	25.8121	21.0638	0	0.535168	0.195102	0.523186	1.76842	0.523523	0.000337152	0.486273	-0.0372499
3.37564	0.93835	1.72941	1.62279	25.8283	21.059	0	0.516625	0.196693	0.505059	1.70709	0.505366	0.000306225	0.470938	-0.034428
3.384	0.941863	1.71885	1.61897	25.8445	21.0371	0	0.513875	0.19835	0.502368	1.69793	0.502655	0.000287012	0.469828	-0.0328265
3.39236	0.937336	1.70181	1.59516	25.8606	21.0141	0	0.508264	0.197856	0.496886	1.67948	0.497192	0.000306297	0.46292	-0.0342728
3.40071	0.942658	1.74828	1.64805	25.8768	21.0122	0	0.522763	0.199998	0.511059	1.72729	0.511347	0.000287938	0.478268	-0.033079
3.40907	0.953265	1.94275	1.85192	25.893	21.0255	0	0.582277	0.212994	0.569244	1.92374	0.569505	0.000260778	0.537432	-0.0320725
3.41742	0.965599	1.90226	1.83679	25.9092	21.0291	0	0.571697	0.215791	0.558899	1.88855	0.559087	0.000187955	0.533042	-0.0260453
3.42578	0.998256	1.92663	1.9233	25.9254	21.0601	0	0.583201	0.219318	0.570142	1.92593	0.570152	9.64901e-06	0.558145	-0.0120061
3.43413	0.983886	1.84844	1.81886	25.9415	21.0536	0	0.557783	0.216224	0.545282	1.84221	0.545367	8.55515e-05	0.527837	-0.01753
3.44249	0.969053	1.8664	1.80853	25.9552	21.033	0	0.561343	0.214595	0.548783	1.85431	0.548949	0.000165898	0.52484	-0.0241094
3.45084	0.947416	1.91764	1.81692	25.9676	21.0602	0	0.574017	0.216695	0.561159	1.89653	0.561448	0.000289624	0.527276	-0.034172
3.4592	0.934901	1.91291	1.78846	25.9799	21.0696	0	0.57101	0.213772	0.558222	1.88684	0.558579	0.00035767	0.519017	-0.0395623
3.46756	0.923984	1.8208	1.6824	25.9923	21.0733	0	0.54219	0.208635	0.530052	1.79182	0.53045	0.000397539	0.488236	-0.0422136
3.47591	0.937646	1.8077	1.69504	26.0047	21.0997	0	0.539932	0.207722	0.527841	1.7841	0.528165	0.000323744	0.491904	-0.0362606
3.48427	0.92153	1.89339	1.7446	26.0171	21.0973	0	0.563483	0.211102	0.550882	1.86228	0.551309	0.000426734	0.506288	-0.0450213
3.49262	0.915768	1.92006	1.75831	26.0294	21.1067	0	0.570699	0.215332	0.557924	1.88619	0.558389	0.000464518	0.510266	-0.0481231
3.50098	0.916741	1.95507	1.79232	26.0418	21.0763	0	0.581236	0.215482	0.568223	1.92099	0.56869	0.000467527	0.520137	-0.0485528
3.50933	0.92042	1.92218	1.76913	26.0542	21.0675	0	0.571919	0.213051	0.559121	1.89015	0.559561	0.000439349	0.513407	-0.0461537
3.51769	0.9177	1.88078	1.72599	26.0665	21.0641	0	0.559267	0.207898	0.546748	1.84837	0.547192	0.000444581	0.500886	-0.0463064
3.52604	0.917156	1.80557	1.65597	26.0789	21.052	0	0.536835	0.204222	0.524819	1.77425	0.525248	0.000429622	0.480568	-0.0446808
3.5344	0.916093	1.75032	1.60351	26.0913	21.0564	0	0.52029	0.20192	0.50864	1.71957	0.509062	0.00042182	0.465342	-0.0437191
3.54276	0.906194	1.68284	1.52499	26.1036	21.0251	0	0.499124	0.199063	0.48795	1.64979	0.488403	0.000453406	0.442557	-0.0458465
3.55111	0.901214	1.63994	1.47796	26.116	21.0305	0	0.485858	0.196715	0.474981	1.60602	0.475446	0.000465305	0.428908	-0.0465377
3.55947	0.899281	1.59978	1.43865	26.1284	21.0638	0	0.473754	0.195244	0.463149	1.56605	0.463612	0.000462791	0.4175	-0.0461118
3.56782	0.890218	1.6063	1.42998	26.1408	21.0498	0	0.47472	0.193788	0.464092	1.56938	0.464599	0.000506489	0.414983	-0.0496161
3.57618	0.900559	1.6758	1.50923	26.1531	21.0353	0	0.496413	0.195971	0.485297	1.64091	0.485775	0.000478632	0.437982	-0.0477938
3.58453	0.904784	1.75477	1.58772	26.1655	21.0567	0	0.520295	0.201755	0.508646	1.71979	0.509126	0.000479893	0.460761	-0.0483651
3.59289	0.901601	1.8208	1.64161	26.1778	21.0573	0	0.539483	0.204699	0.527408	1.78328	0.527922	0.000514591	0.4764	-0.0515224
3.60124	0.902671	1.8879	1.70417	26.1902	21.0288	0	0.559502	0.205965	0.546977	1.84943	0.547505	0.00052776	0.494555	-0.0529498
3.6096	0.911992	1.92732	1.75771	26.2026	21.0128	0	0.572377	0.207309	0.559563	1.89181	0.560051	0.000487182	0.510092	-0.0499589
3.61796	0.919339	1.96214	1.80399	26.215	21.0119	0	0.583681	0.208721	0.570608	1.929	0.571062	0.000454576	0.523522	-0.0475398
3.62631	0.918182	2.03249	1.8662	26.2273	21.0424	0	0.604444	0.211253	0.590913	1.99767	0.591391	0.00047763	0.541576	-0.0498152
3.63467	0.915865	2.07909	1.90418	26.2397	21.0414	0	0.617983	0.211651	0.604148	2.04246	0.60465	0.000502414	0.552598	-0.0520524
3.64302	0.918941	2.117	1.9454	26.2521	21.0389	0	0.629683	0.212257	0.615587	2.08107	0.61608	0.00049287	0.564559	-0.0515208
3.65138	0.919489	2.14096	1.9686	26.2644	21.0229	0	0.636888	0.212288	0.622631	2.10487	0.623126	0.000495081	0.571292	-0.0518344
3.65973	0.912803	2.14992	1.96246	26.2768	20.9829	0	0.638599	0.21171	0.624303	2.11067	0.624842	0.000538435	0.56951	-0.0553319
3.66809	0.922951	2.08361	1.92298	26.2892	21.0054	0	0.620301	0.206508	0.606421	2.05	0.606882	0.000461101	0.558054	-0.0488278
3.67644	0.926566	1.9523	1.80907	26.3015	21.0172	0	0.581691	0.200436	0.568661	1.92228	0.569073	0.000411772	0.524996	-0.0440775
3.6848	0.900861	1.88602	1.69915	26.3139	21.0407	0	0.558725	0.198342	0.546211	1.84687	0.546748	0.000537035	0.493099	-0.0536493
3.69316	0.889883	1.84487	1.64172	26.3263	21.0319	0	0.545182	0.196184	0.532978	1.80233	0.533562	0.000583489	0.476433	-0.0571292
3.70151	0.886198	1.76271	1.56213	26.3387	21.0422	0	0.520474	0.194365	0.508822	1.72071	0.509398	0.000576163	0.453334	-0.0560648
3.70987	0.883727	1.68593	1.48989	26.351	21.0445	0	0.497524	0.192434	0.486388	1.64488	0.486951	0.000563029	0.43237	-0.0545805
3.71822	0.883173	1.64091	1.44921	26.3634	21.0351	0	0.484179	0.190919	0.473341	1.60077	0.473891	0.000550605	0.420565	-0.0533267
3.72658	0.885245	1.61291	1.42781	26.3758	21.036	0	0.476138	0.189835	0.465481	1.57415	0.466012	0.000531609	0.414355	-0.0516573
3.73493	0.887092	1.58001	1.40161	26.3881	21.0478	0	0.46662	0.189333	0.456175	1.54265	0.456688	0.000512385	0.406752	-0.0499355
3.74329	0.885951	1.57759	1.39768	26.4005	21.0535	0	0.465786	0.188822	0.455359	1.53991	0.455876	0.000516769	0.405609	-0.0502664
3.75164	0.88532	1.56896	1.38904	26.4078	21.0672	0	0.463173	0.188284	0.452806	1.53129	0.453322	0.000516791	0.403102	-0.0502205
3.76	0.888301	1.54533	1.37273	26.4109	21.0725	0	0.456504	0.187709	0.446285	1.50919	0.446781	0.000495772	0.398371	-0.0484102
3.76836	0.888454	1.55131	1.37831	26.414	21.0711	0	0.458287	0.187912	0.448026	1.51508	0.448523	0.000497008	0.399989	-0.0485339
3.77671	0.882409	1.54256	1.36122	26.4171	21.0618	0	0.455085	0.187411	0.444895	1.50458	0.445416	0.00052099	0.39503	-0.0503858
3.78507	0.877966	1.54928	1.36025	26.4202	21.0797	0	0.456609	0.186541	0.446386	1.50969	0.446929	0.000543028	0.394749	-0.0521799
3.79342	0.87566	1.57174	1.37633	26.4233	21.093	0	0.462987	0.18634	0.452623	1.53082	0.453184	0.000561313	0.399413	-0.0537711
3.80178	0.881461	1.57283	1.38638	26.4264	21.0723	0	0.463913	0.18635	0.453529	1.5338	0.454065	0.000535497	0.402331	-0.0517336
3.81013	0.893081	1.56713	1.39958	26.4295	21.0795	0	0.46344	0.185991	0.453066	1.53205	0.453547	0.000481254	0.406161	-0.0473861
3.81849	0.892598	1.54024	1.37483	26.4326	21.0893	0	0.455439	0.185726	0.445243	1.5056	0.445718	0.000475129	0.39898	-0.046738
3.82684	0.897031	1.56992	1.40827	26.4357	21.0806	0	0.464676	0.184847	0.454274	1.53607	0.454738	0.000464298	0.408683	-0.0460553
3.8352	0.901546	1.5817	1.42598	26.4388	21.0803	0	0.468636	0.18436	0.458146	1.54909	0.458593	0.00044727	0.413822	-0.0447706
3.84356	0.911529	1.58951	1.44887	26.4419	21.091	0	0.472002	0.18388	0.461437	1.56006	0.461841	0.000403903	0.420467	-0.0413741
3.85191	0.924871	1.57887	1.46025	26.445	21.0636	0	0.470243	0.183653	0.459716	1.55404	0.460057	0.000340694	0.42377	-0.0362874
3.86027	0.935744	1.57132	1.47033	26.4481	21.0457	0	0.469125	0.183563	0.458625	1.55018	0.458915	0.000289997	0.426692	-0.0322227
3.86862	0.939443	1.56834	1.47336	26.4512	21.0786	0	0.468622	0.183304	0.458131	1.54845	0.458404	0.000272781	0.427574	-0.0308295
3.87698	0.941236	1.56729	1.47519	26.4543	21.0905	0	0.468495	0.183214	0.458007	1.54801	0.458271	0.000264531	0.428105	-0.0301668
3.88533	0.940605	1.56268	1.46987	26.4574	21.0654	0	0.467052	0.183111	0.456596	1.54325	0.456863	0.000266581	0.426561	-0.0303017
3.89369	0.944147	1.55406	1.46726	26.4605	21.0623	0	0.464841	0.182902	0.454434	1.53589	0.454683	0.000249301	0.425803	-0.0288802
3.90204	0.941723	1.55886	1.46802	26.4636	21.055	0	0.466026	0.182824	0.455593	1.53984	0.455854	0.000260925	0.426022	-0.0298321
3.9104	0.94098	1.55575	1.46393	26.4667	21.0755	0	0.46502	0.182646	0.45461	1.53653	0.454873	0.000263724	0.424837	-0.0300368
3.91876	0.94572	1.57173	1.48656	26.4698	21.0848	0	0.470298	0.182995	0.45976	1.55386	0.460005	0.000245034	0.431402	-0.028603
3.92711	0.960094	1.70978	1.64156	26.4729	21.0921	0	0.513228	0.188773	0.501737	1.69549	0.501933	0.000195971	0.476386	-0.0255465
3.93547	0.967249	1.83613	1.77588	26.476	21.0767	0	0.552018	0.19369	0.539667	1.82354	0.53984	0.000172721	0.515365	-0.0244753
3.94382	0.966841	1.78835	1.729	26.4791	21.0705	0	0.537609	0.19611	0.525576	1.77593	0.525746	0.000170319	0.501762	-0.0239847
3.95218	0.972312	1.83301	1.78203	26.4822	21.0672	0	0.551689	0.20023	0.539352	1.82238	0.539498	0.000145771	0.517149	-0.0223488
3.96053	0.959252	1.75849	1.68674	26.4853	21.0442	0	0.527744	0.199766	0.515936	1.74349	0.516141	0.000205806	0.489495	-0.0266462
3.96889	0.954929	1.75362	1.67463	26.4884	20.9914	0	0.525789	0.199099	0.514014	1.73707	0.514241	0.00022701	0.485982	-0.0282591
3.97724	0.954787	1.83205	1.74919	26.4915	20.9884	0	0.549283	0.202438	0.536988	1.81471	0.537226	0.000237912	0.50762	-0.029606
3.9856	0.954474	1.82942	1.74613	26.4946	21.0157	0	0.548458	0.204107	0.536179	1.81198	0.536418	0.000239213	0.506733	-0.0296853
3.99396	0.970472	1.82941	1.77541	26.4977	21.0591	0	0.550399	0.204622	0.538075	1.8181	0.538231	0.000155151	0.515229	-0.023002
4.00231	0.957765	1.74625	1.6725	26.5008	21.0408	0	0.523906	0.19817	0.512177	1.73081	0.512389	0.000211833	0.485363	-0.027026
4.01067	0.963187	1.88671	1.8171	26.5039	21.0768	0	0.566714	0.198194	0.554036	1.87216	0.554236	0.000199491	0.527328	-0.0269076
4.01902	0.963852	1.72804	1.66573	26.5071	21.0923	0	0.519151	0.196772	0.507517	1.71496	0.507697	0.000179414	0.483401	-0.0242962
4.02738	0.96005	1.78309	1.7117	26.5103	21.0948	0	0.535218	0.198736	0.523246	1.76817	0.52345	0.000204601	0.49674	-0.0267105
4.03573	0.957415	1.87587	1.79602	26.5135	21.0609	0	0.562753	0.20021	0.550152	1.85915	0.550382	0.000229442	0.521211	-0.0291708
4.04409	0.957068	1.90815	1.82576	26.5168	21.0572	0	0.572358	0.201494	0.559575	1.891	0.55981	0.000235291	0.52984	-0.0299703
4.05244	0.947185	1.81834	1.72183	26.5185	21.0559	0	0.544225	0.201592	0.532073	1.79823	0.532349	0.000275831	0.499679	-0.0326697
4.0608	0.952476	1.75827	1.67468	26.5153	21.0549	0	0.526893	0.202246	0.5151	1.74078	0.51534	0.000239999	0.485996	-0.0293435
4.06916	0.955621	1.78254	1.70344	26.5118	21.037	0	0.534539	0.205168	0.522571	1.76597	0.522799	0.00022721	0.494343	-0.0284553
4.07751	0.965266	1.80847	1.74575	26.5082	21.0522	0	0.54348	0.205779	0.531306	1.79532	0.531487	0.000180419	0.506621	-0.0248653
4.08587	0.966339	1.70311	1.64564	26.5047	21.0598	0	0.511921	0.202644	0.500469	1.6911	0.500634	0.000164658	0.47757	-0.0230642
4.09422	0.980651	1.68797	1.65533	26.5012	21.0491	0	0.508986	0.20125	0.497589	1.68114	0.497683	9.38073e-05	0.480382	-0.0173016
4.10258	0.977465	1.64103	1.60404	26.4954	21.0333	0	0.494481	0.199813	0.483411	1.63328	0.483518	0.000106215	0.465495	-0.0180222
4.11093	0.955732	1.73081	1.65301	26.4858	21.0334	0	0.518961	0.201292	0.507419	1.71477	0.50764	0.000220064	0.479709	-0.0279303
4.11929	0.960468	1.75042	1.68081	26.4762	21.0406	0	0.525442	0.200493	0.513705	1.73593	0.513904	0.000198747	0.487776	-0.0261281
4.12764	0.94226	1.92842	1.81471	26.4666	21.0607	0	0.576418	0.204322	0.563667	1.9051	0.563987	0.000319811	0.526634	-0.0373534
4.136	0.93646	1.89061	1.76997	26.4569	21.0451	0	0.56451	0.203541	0.551905	1.86546	0.55225	0.000345037	0.513651	-0.0385994
4.14436	0.931212	1.85219	1.72443	26.4473	21.0568	0	0.552403	0.207707	0.540059	1.82551	0.540425	0.000365941	0.500436	-0.0399896
4.15271	0.926909	1.89677	1.75805	26.4377	21.0699	0	0.565174	0.214454	0.552527	1.86774	0.552925	0.000398189	0.510192	-0.0427336
4.16107	0.930643	1.89333	1.76189	26.4281	21.0477	0	0.564615	0.22	0.551984	1.86583	0.552361	0.000377165	0.511304	-0.0410566
4.16942	0.92512	1.933	1.78783	26.4184	21.0623	0	0.575717	0.225653	0.562856	1.90269	0.563272	0.000415727	0.518833	-0.0444384
4.17778	0.915965	2.06414	1.89063	26.4088	21.0777	0	0.613549	0.226447	0.599818	2.02782	0.600316	0.000498208	0.548666	-0.0516499
4.18613	0.914318	2.00621	1.83411	26.3992	21.073	0	0.596099	0.2287	0.582768	1.97021	0.583262	0.000493714	0.532263	-0.0509992
4.19449	0.912572	2.01516	1.83905	26.3896	21.0601	0	0.598545	0.227296	0.585141	1.97827	0.585647	0.000506027	0.533698	-0.0519489
4.20284	0.914747	1.90965	1.74693	26.3799	21.038	0	0.567483	0.226124	0.554774	1.87556	0.555242	0.0004676	0.506963	-0.0482791
4.2112	0.915912	1.59075	1.4567	26.3703	21.0237	0	0.472817	0.223005	0.462251	1.56275	0.462635	0.000384194	0.422739	-0.0398967
4.21956	0.905003	1.55048	1.40346	26.3607	21.0446	0	0.459761	0.219503	0.449451	1.51964	0.449874	0.000423047	0.407288	-0.0425861
4.22791	0.911685	1.58583	1.44615	26.3511	21.0577	0	0.47095	0.219032	0.460384	1.5565	0.460786	0.000402257	0.419675	-0.041111
4.23627	0.932101	1.5134	1.41074	26.3414	21.06	0	0.451475	0.218329	0.441362	1.49188	0.441657	0.000295139	0.409399	-0.032258
4.24462	0.900762	1.24039	1.11801	26.3318	21.0653	0	0.367493	0.21452	0.35922	1.21461	0.359573	0.000353548	0.324451	-0.0351224
4.25298	0.892714	1.15699	1.03286	26.3222	21.0842	0	0.342123	0.211774	0.334465	1.131	0.334822	0.000356522	0.299739	-0.035083
4.26133	0.897711	1.20017	1.07747	26.3126	21.0768	0	0.355293	0.212005	0.347335	1.17446	0.347688	0.000352602	0.312686	-0.0350018
4.26969	0.90033	1.35486	1.21989	26.3029	21.0443	0	0.401322	0.213757	0.392334	1.32658	0.392722	0.000387858	0.354016	-0.0387058
4.27804	0.917139	1.43844	1.31974	26.2933	21.0602	0	0.427712	0.215447	0.418106	1.41349	0.418449	0.00034234	0.382991	-0.0354577
4.2864	0.924801	1.42204	1.31616	26.2837	21.0969	0	0.423596	0.218472	0.414045	1.39965	0.414353	0.000307142	0.381952	-0.0324001
4.29476	0.923731	1.56977	1.4503	26.2741	21.0903	0	0.467429	0.222261	0.456949	1.5447	0.457292	0.000343869	0.420881	-0.0364119
4.30311	0.941074	1.80799	1.70143	26.2644	21.0793	0	0.540424	0.230417	0.528327	1.78568	0.528633	0.000305996	0.493759	-0.0348739
4.31147	0.940895	1.61266	1.51718	26.2548	21.0565	0	0.48201	0.229528	0.471231	1.5927	0.471504	0.000273767	0.440288	-0.0312159
4.31982	0.945007	1.46547	1.38474	26.2452	21.0421	0	0.438416	0.225742	0.42861	1.44859	0.428842	0.000231469	0.401854	-0.0269882
4.32818	0.961117	1.4709	1.41373	26.2356	21.046	0	0.441626	0.227928	0.431737	1.45893	0.431901	0.000164268	0.410269	-0.0216325
4.33653	0.921022	1.48244	1.36529	26.2259	21.0883	0	0.441139	0.226469	0.431269	1.45793	0.431605	0.000336276	0.396209	-0.0353959
4.34489	0.911429	1.46484	1.33462	26.2163	21.0779	0	0.434943	0.222871	0.425238	1.43768	0.42561	0.000372647	0.38731	-0.0383003
4.35324	0.933095	1.31485	1.22651	26.2067	21.083	0	0.392299	0.222017	0.383541	1.29642	0.383794	0.000252666	0.355936	-0.0278575
4.3616	0.902243	1.31992	1.19089	26.1971	21.081	0	0.391136	0.22054	0.38238	1.2929	0.382751	0.000370603	0.3456	-0.0371513
4.36996	0.907069	1.26835	1.15048	26.1874	21.0788	0	0.376259	0.218616	0.367837	1.24367	0.368175	0.00033854	0.333872	-0.0343033
4.37831	0.904439	1.22627	1.10909	26.1778	21.0849	0	0.363562	0.216403	0.355423	1.20173	0.35576	0.000336573	0.32186	-0.0338996
4.38667	0.891129	1.23009	1.09616	26.1682	21.0531	0	0.363607	0.214471	0.355468	1.20204	0.355853	0.000384644	0.318109	-0.0377439
4.39502	0.872646	1.22076	1.06531	26.1586	21.0444	0	0.359354	0.212766	0.351309	1.1882	0.351756	0.000446533	0.309155	-0.0426003
4.40338	0.869483	1.19125	1.03577	26.1489	21.0698	0	0.350417	0.211363	0.342574	1.1587	0.34302	0.000446563	0.300584	-0.0424362
4.41173	0.869003	1.15661	1.00511	26.1393	21.0887	0	0.340191	0.210137	0.332575	1.12488	0.333011	0.000435172	0.291684	-0.0413262
4.42009	0.865155	1.12983	0.977464	26.1297	21.0933	0	0.332025	0.209216	0.324595	1.09793	0.325032	0.000437586	0.283663	-0.0413697
4.42844	0.855846	1.1138	0.953174	26.1201	21.1184	0	0.326621	0.208446	0.319314	1.08018	0.319775	0.000461153	0.276614	-0.0431616
4.4368	0.845081	1.1123	0.94	26.1104	21.0794	0	0.325394	0.207461	0.31811	1.07622	0.318605	0.000494926	0.27279	-0.0458142
4.44516	0.838458	1.09872	0.921228	26.1008	21.0508	0	0.320935	0.206648	0.313752	1.06155	0.314261	0.000509779	0.267343	-0.0469188
4.45351	0.837212	1.07954	0.903813	26.0912	21.0629	0	0.315246	0.206104	0.30819	1.04275	0.308695	0.000504749	0.262289	-0.0464058
4.46187	0.837128	1.06129	0.888429	26.0816	21.0772	0	0.309909	0.205332	0.302973	1.0251	0.303469	0.000496471	0.257825	-0.0456448
4.47022	0.826963	1.06021	0.876754	26.0719	21.0692	0	0.308878	0.204754	0.301964	1.02179	0.302491	0.000526915	0.254436	-0.0480549
4.47858	0.825921	1.04536	0.86338	26.0623	21.0629	0	0.30448	0.204192	0.297666	1.00726	0.298188	0.000522667	0.250555	-0.0476333
4.48693	0.826423	1.03206	0.852919	26.0527	21.0762	0	0.30064	0.203717	0.293911	0.994547	0.294426	0.000514528	0.247519	-0.0469067
4.49529	0.82988	1.01391	0.841357	26.0431	21.065	0	0.295581	0.203306	0.28897	0.97779	0.289465	0.000495411	0.244164	-0.0453009
4.50364	0.845032	1.00636	0.850339	26.0334	21.0673	0	0.294391	0.203249	0.287807	0.973701	0.288254	0.000447925	0.246771	-0.0414838
4.512	0.845305	1.03175	0.872141	26.0238	21.0578	0	0.301843	0.202937	0.295087	0.998328	0.295545	0.000458418	0.253097	-0.0424475
4.52036	0.843818	1.01649	0.857726	26.0142	21.0552	0	0.297277	0.202566	0.290623	0.983243	0.291079	0.000455978	0.248914	-0.0421649
4.52871	0.856837	1.00751	0.863266	26.0046	21.057	0	0.295521	0.202178	0.288907	0.977303	0.289321	0.000414277	0.250522	-0.0387987
4.53707	0.859064	0.99787	0.857233	25.9959	21.0712	0	0.292842	0.202225	0.286288	0.968422	0.286692	0.000403932	0.248771	-0.0379206
4.54542	0.869551	0.977122	0.849642	25.9949	21.0871	0	0.287432	0.201919	0.281	0.950432	0.281366	0.000366102	0.246568	-0.0347976
4.55378	0.882465	0.960885	0.847946	25.9957	21.1079	0	0.283481	0.201539	0.277135	0.937237	0.27746	0.000324378	0.246076	-0.0313836
4.56213	0.908075	0.96201	0.873529	25.9965	21.109	0	0.285444	0.201789	0.279058	0.943493	0.279312	0.000253996	0.2535	-0.0258115
4.57049	0.912621	0.982161	0.896333	25.9973	21.1066	0	0.291722	0.201883	0.285193	0.964191	0.285439	0.00024649	0.260118	-0.0253209
4.57884	0.91518	0.975306	0.892564	25.9981	21.0863	0	0.289851	0.201392	0.283364	0.957985	0.283602	0.000237603	0.259024	-0.0245773
4.5872	0.927854	0.964841	0.895228	25.9989	21.0932	0	0.287554	0.201229	0.281117	0.950266	0.281317	0.00019993	0.259797	-0.0215193
4.59556	0.931387	0.961931	0.895929	25.9997	21.106	0	0.286912	0.200909	0.280489	0.948111	0.280679	0.000189566	0.260001	-0.0206778
4.60391	0.9253	0.962015	0.890157	26.0005	21.1025	0	0.286549	0.20075	0.280134	0.946968	0.28034	0.000206402	0.258326	-0.0220144
4.61227	0.92461	0.933686	0.863243	26.0013	21.0795	0	0.278064	0.20049	0.271843	0.918947	0.272045	0.000202175	0.250515	-0.0215299
4.62062	0.920733	0.980456	0.902589	26.0022	21.0509	0	0.291734	0.200599	0.285213	0.964183	0.285437	0.00022322	0.261934	-0.023503
4.62898	0.908935	1.01866	0.925909	26.0029	21.0198	0	0.302315	0.19994	0.295547	0.999234	0.295813	0.000266434	0.268701	-0.0271122
4.63733	0.926484	1.02967	0.953976	26.0038	21.0055	0	0.306782	0.198982	0.299914	1.01382	0.300132	0.000217418	0.276846	-0.0232855
4.64569	0.917732	1.04048	0.954878	26.0045	21.0081	0	0.309398	0.199021	0.302472	1.02256	0.302718	0.000245855	0.277108	-0.02561
4.65404	0.900539	1.05363	0.948825	26.0054	21.0269	0	0.312105	0.199216	0.30512	1.03169	0.305421	0.00030099	0.275351	-0.0300692
4.6624	0.899683	1.07084	0.963417	26.0062	21.0336	0	0.317142	0.19922	0.310043	1.04834	0.310351	0.00030854	0.279586	-0.0307652
4.67076	0.904611	1.10563	1.00019	26.007	21.0123	0	0.327809	0.199423	0.32047	1.08355	0.320773	0.000302914	0.290256	-0.0305169
4.67911	0.90281	1.12998	1.02015	26.0078	21.0184	0	0.334894	0.199226	0.327397	1.10699	0.327713	0.000315431	0.296051	-0.0316615
4.68747	0.889584	1.14006	1.01418	26.0086	21.0256	0	0.336879	0.199083	0.329338	1.1137	0.329699	0.000361551	0.294317	-0.0353821
4.69582	0.879781	1.12951	0.993727	26.0094	21.0425	0	0.333028	0.198886	0.325574	1.10108	0.325964	0.000390009	0.288382	-0.0375813
4.70418	0.867555	1.13612	0.985654	26.0102	21.0489	0	0.334056	0.198775	0.326578	1.10462	0.32701	0.00043219	0.286039	-0.040971
4.71253	0.884028	1.19405	1.05566	26.011	21.0723	0	0.352399	0.199079	0.344506	1.16506	0.344903	0.000397729	0.306354	-0.0385495
4.72089	0.892799	1.21491	1.08466	26.0118	21.0822	0	0.359256	0.199013	0.351215	1.18764	0.351589	0.000374072	0.314771	-0.0368184
4.72924	0.890686	1.22642	1.09236	26.0126	21.0992	0	0.362489	0.198668	0.354375	1.19835	0.35476	0.00038506	0.317005	-0.0377544
4.7376	0.89411	1.22249	1.09304	26.0134	21.1226	0	0.361604	0.198594	0.35351	1.19538	0.353881	0.000371804	0.317202	-0.0366789
4.74596	0.894308	1.21565	1.08716	26.0142	21.1282	0	0.359597	0.198389	0.351548	1.18875	0.351917	0.00036903	0.315496	-0.0364208
4.75431	0.899386	1.19796	1.07741	26.015	21.1148	0	0.354768	0.198254	0.346828	1.17273	0.347174	0.000346191	0.312668	-0.0345057
4.76267	0.903283	1.20433	1.08785	26.0158	21.1195	0	0.356965	0.198064	0.348975	1.17994	0.349309	0.000334549	0.315697	-0.0336127
4.77102	0.916017	1.18849	1.08847	26.0166	21.1039	0	0.353262	0.197992	0.345368	1.16759	0.345655	0.000286684	0.315878	-0.0297768
4.77938	0.919308	1.17858	1.08337	26.0174	21.1038	0	0.350581	0.198225	0.34274	1.15867	0.343013	0.000273151	0.314398	-0.0286149
4.78773	0.904705	1.20711	1.09207	26.0182	21.1438	0	0.357903	0.198069	0.349891	1.18302	0.350222	0.000330392	0.316922	-0.0333001
4.79609	0.89498	1.21348	1.08604	26.019	21.1528	0	0.359008	0.197876	0.350972	1.18679	0.351338	0.000366029	0.31517	-0.0361679
4.80444	0.886265	1.20639	1.06918	26.0198	21.1305	0	0.356214	0.197649	0.348241	1.17766	0.348636	0.000394092	0.310278	-0.0383576
4.8128	0.892617	1.18534	1.05804	26.0206	21.1165	0	0.350497	0.197644	0.342651	1.15868	0.343017	0.000365585	0.307047	-0.0359696
4.82116	0.894934	1.16979	1.04688	26.0214	21.1237	0	0.346079	0.19768	0.338332	1.14405	0.338685	0.000353005	0.303808	-0.034877
4.82951	0.896129	1.14966	1.03023	26.0222	21.1197	0	0.340214	0.197769	0.332599	1.12465	0.332942	0.000342984	0.298975	-0.033967
4.83787	0.898162	1.12699	1.01222	26.023	21.0835	0	0.333659	0.197826	0.32619	1.10296	0.32652	0.000329641	0.293749	-0.0327706
4.84622	0.908869	1.1485	1.04384	26.0238	21.0909	0	0.340843	0.197897	0.333213	1.12658	0.333514	0.000300614	0.302925	-0.0305887
4.85458	0.91252	1.15162	1.05087	26.0246	21.1229	0	0.342047	0.198065	0.334391	1.13052	0.33468	0.000289355	0.304966	-0.029714
4.86293	0.912609	1.15675	1.05566	26.0254	21.1033	0	0.343578	0.198116	0.335886	1.13558	0.336177	0.000290346	0.306355	-0.0298221
4.87129	0.918772	1.15793	1.06387	26.0262	21.0656	0	0.344404	0.198155	0.336694	1.13824	0.336964	0.000270148	0.308739	-0.0282251
4.87964	0.909378	1.19954	1.0908	26.027	21.0676	0	0.356029	0.198193	0.348062	1.17678	0.348374	0.000312221	0.316552	-0.0318219
4.888	0.914869	1.18576	1.08479	26.0278	21.0612	0	0.352372	0.198295	0.344486	1.16463	0.344776	0.000289933	0.31481	-0.0299656
4.89636	0.923874	1.16901	1.08001	26.0286	21.0488	0	0.348095	0.198237	0.340303	1.15038	0.340558	0.000255601	0.313423	-0.0271359
4.90471	0.925514	1.16273	1.07613	26.0294	21.0318	0	0.346351	0.198147	0.338597	1.1446	0.338846	0.000248751	0.312295	-0.0265515
4.91307	0.929125	1.20738	1.12178	26.0302	21.0327	0	0.359937	0.198345	0.351881	1.18946	0.352127	0.00024578	0.325543	-0.0265837
4.92142	0.930962	1.20677	1.12346	26.031	21.0482	0	0.359906	0.198104	0.351849	1.18933	0.352089	0.000239292	0.326031	-0.0260579
4.92978	0.926268	1.20681	1.1178	26.0318	21.0688	0	0.35954	0.19798	0.351492	1.18818	0.351748	0.000255568	0.32439	-0.0273581
4.93813	0.924467	1.19113	1.10115	26.0326	21.035	0	0.354726	0.197682	0.346786	1.17229	0.347044	0.00025841	0.319556	-0.0274876
4.94649	0.923997	1.21396	1.12169	26.0334	21.0364	0	0.361488	0.197805	0.353396	1.19464	0.353661	0.000265002	0.325517	-0.0281446
4.95484	0.955553	1.3599	1.3001	26.0342	21.054	0	0.407837	0.200014	0.398664	1.34724	0.398838	0.000173606	0.377293	-0.0215447
4.9632	0.986404	1.38758	1.36859	26.035	21.0495	0	0.418926	0.201424	0.409555	1.38363	0.409609	5.41844e-05	0.397167	-0.012442
4.97156	1.02954	1.47982	1.52429	26.0357	21.0178	0	0.45107	0.207676	0.440921	1.48897	0.440795	-0.000125558	0.442353	0.00155778
4.97991	1.01675	1.60145	1.62816	26.0361	21.0095	0	0.486723	0.214284	0.475833	1.60707	0.475756	-7.70626e-05	0.472497	-0.0032587
4.98827	1.0238	1.62916	1.66796	26.0366	20.9995	0	0.495917	0.215837	0.484812	1.63728	0.4847	-0.000111385	0.484047	-0.000653247
4.99662	1.00318	1.46443	1.46927	26.0371	21.0138	0	0.443779	0.211997	0.433832	1.4654	0.433818	-1.33838e-05	0.426385	-0.00743302
5.00498	0.988866	1.40288	1.38728	26.0375	21.0155	0	0.423785	0.209159	0.414296	1.39961	0.414341	4.4861e-05	0.402593	-0.0117476
5.01333	0.984997	1.35144	1.33113	26.038	21.0109	0	0.407896	0.207154	0.398766	1.3472	0.398824	5.82335e-05	0.386298	-0.0125255
5.02169	0.983272	1.30757	1.28571	26.0385	20.9893	0	0.394508	0.205461	0.385674	1.30299	0.385737	6.28214e-05	0.373118	-0.0126188
5.03004	0.972069	1.28523	1.24934	26.0389	21.0106	0	0.386811	0.204224	0.37815	1.27771	0.378253	0.000103105	0.362563	-0.0156899
5.0384	0.961136	1.26777	1.21851	26.0394	21.0294	0	0.380637	0.20319	0.372115	1.25745	0.372256	0.000141513	0.353615	-0.0186414
5.04676	0.952677	1.25123	1.19202	26.0399	21.0388	0	0.374968	0.202508	0.366573	1.23883	0.366743	0.000170067	0.345927	-0.0208158
5.05511	0.953887	1.22468	1.16819	26.0403	21.0705	0	0.367109	0.20176	0.358891	1.21285	0.359053	0.000162203	0.339012	-0.0200412
5.06347	0.954998	1.2002	1.1462	26.0408	21.0776	0	0.359862	0.201386	0.351805	1.18889	0.35196	0.00015513	0.332629	-0.0193307
5.07182	0.945062	1.21535	1.14856	26.0413	21.0685	0	0.3636	0.200755	0.355461	1.20137	0.355652	0.000191772	0.333316	-0.0223365
5.08018	0.939442	1.21894	1.14512	26.0417	21.0829	0	0.364221	0.200089	0.356068	1.20348	0.35628	0.000212014	0.332318	-0.0239619
5.08853	0.942151	1.19768	1.12839	26.0422	21.0992	0	0.358082	0.19963	0.350066	1.18317	0.350265	0.000198996	0.327461	-0.0228041
5.09689	0.942855	1.17185	1.10489	26.0427	21.1169	0	0.350416	0.199355	0.342571	1.15783	0.342763	0.000192337	0.320641	-0.0221215
5.10524	0.942927	1.14144	1.07629	26.0431	21.1198	0	0.341328	0.199061	0.333687	1.1278	0.333875	0.000187109	0.312342	-0.0215324
5.1136	0.939874	1.10399	1.03764	26.0436	21.1132	0	0.329907	0.19866	0.322519	1.09009	0.32271	0.000190651	0.301126	-0.0215838
5.12196	0.933045	1.16335	1.0854	26.0441	21.1296	0	0.347112	0.198571	0.339345	1.14704	0.339569	0.00022372	0.314986	-0.0245836
5.13031	0.932066	1.1941	1.11297	26.0445	21.1302	0	0.356213	0.198607	0.34824	1.17711	0.348473	0.000232991	0.322986	-0.025487
5.13867	0.926736	1.17004	1.08432	26.045	21.1529	0	0.348623	0.198483	0.340819	1.15209	0.341065	0.000246208	0.314673	-0.0263925
5.14702	0.925945	1.17948	1.09211	26.0455	21.1458	0	0.351372	0.198372	0.343508	1.16119	0.343759	0.000250876	0.316932	-0.0268265
5.15538	0.921166	1.27311	1.17274	26.0459	21.1567	0	0.378862	0.198418	0.370382	1.25209	0.37067	0.000288263	0.340332	-0.030338
5.16373	0.916239	1.2825	1.17506	26.0464	21.1318	0	0.381236	0.198214	0.372703	1.26	0.373012	0.00030854	0.341005	-0.0320063
5.17209	0.91069	1.23706	1.12655	26.0469	21.1294	0	0.367274	0.197867	0.359054	1.21393	0.359371	0.000317324	0.326929	-0.0324421
5.18044	0.914943	1.21062	1.10765	26.0473	21.1387	0	0.359766	0.197416	0.351713	1.18906	0.352008	0.000295755	0.321443	-0.0305657
5.1888	0.913197	1.18288	1.08022	26.0478	21.1519	0	0.351388	0.197169	0.343522	1.16139	0.343816	0.000294911	0.313483	-0.0303338
5.19716	0.908934	1.17494	1.06793	26.0483	21.159	0	0.348695	0.197201	0.34089	1.15254	0.341197	0.000307317	0.309917	-0.0312803
5.20551	0.906328	1.17771	1.0674	26.0487	21.1388	0	0.349313	0.196872	0.341493	1.15461	0.34181	0.000316853	0.309762	-0.0320478
5.21387	0.902425	1.13313	1.02256	26.0492	21.0791	0	0.335797	0.19662	0.328281	1.10998	0.328598	0.000317564	0.29675	-0.0318482
5.22222	0.933393	1.13355	1.05868	26.0497	21.0521	0	0.338293	0.197411	0.330679	1.11774	0.330896	0.000216855	0.307232	-0.0236634
5.23058	0.947813	1.10905	1.05119	26.0501	21.0427	0	0.332002	0.198705	0.324568	1.09693	0.324734	0.000166235	0.305057	-0.0196768
5.23893	0.94733	1.10682	1.04854	26.0506	21.0469	0	0.331299	0.198589	0.323881	1.09461	0.324048	0.000167438	0.304288	-0.0197603
5.24729	0.950044	1.14528	1.08807	26.0511	21.0527	0	0.343018	0.198413	0.335338	1.1333	0.335503	0.00016433	0.315761	-0.019742
5.25564	0.951855	1.1595	1.10366	26.0515	21.0486	0	0.347415	0.198355	0.339638	1.14781	0.339798	0.000160338	0.320286	-0.0195127
5.264	0.94471	1.16666	1.10215	26.052	21.0579	0	0.349008	0.198006	0.341195	1.15316	0.34138	0.000185269	0.319848	-0.0215325
5.27236	0.947792	1.16813	1.10713	26.0525	21.0254	0	0.349684	0.197559	0.341856	1.15536	0.342031	0.000175162	0.321293	-0.0207382
5.28071	0.952284	1.15583	1.10068	26.0529	21.0109	0	0.346349	0.197038	0.338595	1.14428	0.338753	0.000158406	0.319419	-0.0193344
5.28907	0.941858	1.15803	1.09072	26.0534	21.0079	0	0.346207	0.196396	0.338455	1.14393	0.338648	0.000193383	0.31653	-0.0221186
5.29742	0.943466	1.15924	1.09439	26.0539	21.0463	0	0.346738	0.196448	0.338931	1.14552	0.339119	0.000188234	0.317595	-0.0215241
5.30578	0.976452	1.37124	1.33942	26.0543	21.0241	0	0.413128	0.197774	0.403848	1.36448	0.403941	9.27432e-05	0.388703	-0.0152383
5.31413	0.933819	1.3424	1.25358	26.0548	21.0476	0	0.400611	0.197333	0.391642	1.3238	0.391897	0.000255168	0.363792	-0.0281054
5.32249	0.943695	1.29879	1.22566	26.0553	21.0523	0	0.388446	0.197051	0.37975	1.28347	0.37996	0.000210038	0.355689	-0.0242707
5.33084	0.944668	1.26111	1.19133	26.0557	21.0584	0	0.377259	0.196745	0.368813	1.2465	0.369014	0.000200419	0.345726	-0.0232876
5.3392	0.944939	1.23753	1.16939	26.0562	21.0755	0	0.370227	0.196615	0.361939	1.22326	0.362134	0.000195708	0.339359	-0.0227748
5.34756	0.94243	1.20439	1.13506	26.0567	21.0809	0	0.360113	0.196426	0.352051	1.18987	0.35225	0.000199149	0.329398	-0.0228522
5.35591	0.952273	1.28348	1.22251	26.0571	21.0928	0	0.384616	0.196255	0.375987	1.27065	0.376163	0.000175939	0.354775	-0.0213881
5.36427	0.999784	1.49185	1.49198	26.0576	21.0834	0	0.45177	0.198446	0.441626	1.49178	0.441626	9.23387e-07	0.432975	-0.00865143
5.37262	0.993703	1.52598	1.51636	26.0581	21.087	0	0.46146	0.198498	0.451128	1.52397	0.451156	2.75978e-05	0.440052	-0.0111036
5.38098	1.00105	1.40361	1.40528	26.0585	21.0817	0	0.425153	0.198733	0.415621	1.40392	0.415617	-4.22898e-06	0.407815	-0.00780241
5.38933	0.961445	1.40414	1.34998	26.059	21.0838	0	0.421607	0.198737	0.41217	1.3928	0.412325	0.000155491	0.391768	-0.0205578
5.39769	0.959485	1.23707	1.18714	26.0595	21.0661	0	0.371296	0.198849	0.362971	1.22657	0.363115	0.000143952	0.344512	-0.0186034
5.40604	0.94375	1.21464	1.14628	26.0599	21.0384	0	0.363281	0.198676	0.355151	1.20034	0.355347	0.000196239	0.332653	-0.0226948
5.4144	0.910837	1.2331	1.1234	26.0604	21.0356	0	0.366127	0.198593	0.357916	1.21008	0.358231	0.000315786	0.326013	-0.0322183
5.42276	0.878072	1.18392	1.03959	26.0609	21.0156	0	0.348936	0.198363	0.341124	1.15369	0.341539	0.000414607	0.301691	-0.0398476
5.43111	0.932885	1.22769	1.14919	26.0613	21.0505	0	0.366561	0.198669	0.358102	1.21044	0.358339	0.000236658	0.333497	-0.0248416
5.43947	1.03403	1.25515	1.29844	26.0618	21.0513	0	0.382958	0.200154	0.374345	1.26409	0.374222	-0.000122683	0.376812	0.00258947
5.44782	0.949145	1.16307	1.10435	26.0621	21.064	0	0.348305	0.199094	0.34048	1.15069	0.34065	0.000169883	0.320484	-0.0201659
5.45618	0.955194	1.15311	1.10302	26.0616	21.0677	0	0.345861	0.199757	0.338016	1.14229	0.338164	0.000148394	0.320098	-0.0180662
5.46453	0.961526	1.25281	1.20295	26.061	21.0718	0	0.376068	0.203205	0.367756	1.24272	0.367895	0.00013844	0.349099	-0.018796
5.47289	0.978599	1.34436	1.31537	26.0604	21.0785	0	0.405176	0.206656	0.396119	1.33834	0.396202	8.26329e-05	0.381725	-0.0144766
5.48124	1.00597	1.23288	1.23992	26.0599	21.1034	0	0.373807	0.209681	0.365458	1.23442	0.365437	-2.1133e-05	0.359829	-0.00560812
5.4896	0.990139	1.23232	1.22184	26.0593	21.1467	0	0.372476	0.209144	0.364028	1.22978	0.364063	3.49032e-05	0.354581	-0.00948158
5.49796	0.994378	1.09903	1.09295	26.0587	21.1546	0	0.332405	0.209603	0.324956	1.09774	0.324974	1.77465e-05	0.317177	-0.00779632
5.50631	1.00462	1.24747	1.25315	26.0581	21.1304	0	0.378135	0.213808	0.369674	1.24867	0.369657	-1.6564e-05	0.363667	-0.00599022
5.51467	1.01065	1.36411	1.37871	26.0575	21.0799	0	0.414048	0.218566	0.404772	1.36715	0.40473	-4.17185e-05	0.400105	-0.00462509
5.52302	1.01185	1.58802	1.60686	26.0569	21.0659	0	0.482134	0.223589	0.471338	1.59196	0.471284	-5.40625e-05	0.466316	-0.0049684
5.53138	1.01028	1.5965	1.61288	26.0563	21.0688	0	0.484539	0.224914	0.473693	1.59994	0.473645	-4.71475e-05	0.468063	-0.00558256
5.53973	0.994719	1.5125	1.50523	26.0557	21.0584	0	0.457533	0.225945	0.447242	1.51083	0.447265	2.29399e-05	0.43682	-0.0104449
5.54809	0.992737	1.67564	1.66356	26.0551	21.0542	0	0.506616	0.229283	0.495267	1.67309	0.495302	3.49564e-05	0.482769	-0.0125332
5.55644	1.00362	1.66971	1.67621	26.0545	21.0398	0	0.506053	0.230452	0.494693	1.67098	0.494676	-1.73605e-05	0.486441	-0.00823512
5.5648	1.00221	1.76521	1.76873	26.0539	21.0615	0	0.534775	0.22915	0.522826	1.76603	0.522815	-1.11794e-05	0.513289	-0.00952605
5.57316	1.00488	1.76094	1.76879	26.0533	21.0777	0	0.533768	0.229	0.521866	1.76274	0.521841	-2.46919e-05	0.513308	-0.00853354
5.58151	0.985708	1.73357	1.7084	26.0528	21.0818	0	0.52329	0.229726	0.511599	1.72838	0.51167	7.11613e-05	0.495783	-0.0158875
5.58987	0.98668	1.73918	1.71497	26.0522	21.1124	0	0.525053	0.227864	0.513366	1.73433	0.513432	6.65354e-05	0.49769	-0.0157424
5.59822	0.960583	1.62672	1.56297	26.0516	21.14	0	0.488374	0.225093	0.477417	1.6133	0.477601	0.000184164	0.453579	-0.0240219
5.60658	0.957527	1.42249	1.36162	26.051	21.1358	0	0.426719	0.22175	0.417195	1.40984	0.417369	0.00017353	0.395146	-0.0222231
5.61493	0.96868	1.40627	1.36187	26.0504	21.0925	0	0.4229	0.227493	0.413456	1.39705	0.413582	0.000126503	0.395218	-0.0183646
5.62329	0.982053	1.4212	1.3957	26.0498	21.0706	0	0.428676	0.223069	0.419078	1.41586	0.419151	7.32595e-05	0.405037	-0.0141143
5.63164	0.975545	1.28741	1.25583	26.0492	21.066	0	0.387757	0.222771	0.379082	1.28082	0.379173	9.04259e-05	0.364446	-0.0147264
5.64	0.979965	1.44395	1.41378	26.0486	21.0682	0	0.435254	0.225717	0.42559	1.43789	0.425673	8.30896e-05	0.410282	-0.0153905
5.64836	1.01007	1.72902	1.74622	26.048	21.0848	0	0.524724	0.229717	0.512989	1.73267	0.512939	-5.00282e-05	0.506758	-0.00618151
5.65671	1.01933	1.83733	1.87289	26.0475	21.0859	0	0.55874	0.234268	0.546227	1.84477	0.546125	-0.000102028	0.543516	-0.00260907
5.66507	1.01006	1.65293	1.66969	26.0469	21.0629	0	0.501653	0.236044	0.490413	1.65642	0.490365	-4.77791e-05	0.484547	-0.00581824
5.67342	1.00536	1.39414	1.40172	26.0463	21.0728	0	0.422677	0.233591	0.413206	1.39571	0.413185	-2.14747e-05	0.406784	-0.00640073
5.68178	0.999936	1.51659	1.51454	26.0457	21.0823	0	0.459119	0.233499	0.448966	1.51657	0.448967	2.77038e-07	0.439524	-0.00944219
5.69013	0.999857	1.75162	1.7514	26.0451	21.1046	0	0.530412	0.236444	0.518534	1.75157	0.518535	7.20437e-07	0.50826	-0.010275
5.69849	1.00072	1.72924	1.7293	26.0445	21.1175	0	0.523654	0.238397	0.512006	1.7295	0.512002	-3.55616e-06	0.501849	-0.0101539
5.70684	1.03544	1.53056	1.58547	26.0439	21.078	0	0.467128	0.236052	0.456625	1.54192	0.456469	-0.000155783	0.460107	0.00363754
5.7152	1.0498	1.75968	1.8472	26.0433	21.0718	0	0.538673	0.245788	0.526618	1.77803	0.526367	-0.0002517	0.536063	0.0096967
5.72356	1.04909	1.69437	1.77758	26.0427	21.0457	0	0.51861	0.245179	0.506995	1.71178	0.506756	-0.000238908	0.515859	0.00910267
5.73191	1.03627	1.75718	1.82093	26.0421	21.0372	0	0.536339	0.245343	0.524328	1.77052	0.524145	-0.000183042	0.528439	0.00429407
5.74027	1.01744	1.65023	1.67905	26.0415	21.0531	0	0.501635	0.241926	0.4904	1.65625	0.490318	-8.26567e-05	0.487265	-0.00305244
5.74862	0.999376	1.63618	1.63518	26.0409	21.0942	0	0.495401	0.237787	0.484308	1.63596	0.484311	2.93431e-06	0.474533	-0.00977789
5.75698	0.986617	1.62542	1.60368	26.0404	21.0933	0	0.490768	0.234241	0.479779	1.62087	0.479841	6.24796e-05	0.465392	-0.0144494
5.76533	0.97906	1.61619	1.58234	26.0398	21.1245	0	0.487168	0.231003	0.476261	1.6091	0.476358	9.72037e-05	0.459199	-0.0171598
5.77369	0.973703	1.60642	1.56418	26.0392	21.1066	0	0.483654	0.227991	0.472826	1.59758	0.472947	0.000121334	0.453929	-0.0190186
5.78204	0.961671	1.61394	1.55208	26.0386	21.0786	0	0.484629	0.225727	0.473779	1.60099	0.473957	0.000177678	0.450417	-0.0235397
5.7904	0.961342	1.62064	1.55798	26.038	21.0527	0	0.486605	0.223698	0.475711	1.60752	0.475891	0.000179942	0.452131	-0.02376
5.79876	0.963377	1.62364	1.56419	26.0374	21.0467	0	0.487726	0.222124	0.476807	1.61119	0.476977	0.000170789	0.453932	-0.023045
5.80711	0.954364	1.61095	1.53744	26.0368	21.0094	0	0.48295	0.220699	0.472138	1.59556	0.472349	0.000211155	0.446169	-0.0261794
5.81547	0.962651	1.60911	1.54901	26.0362	21.0033	0	0.483282	0.219484	0.472462	1.59652	0.472635	0.000172615	0.449526	-0.0231088
5.82382	0.969518	1.60946	1.56041	26.0356	21.0192	0	0.484123	0.21863	0.473284	1.59919	0.473425	0.000140907	0.452834	-0.0205905
5.83218	0.96514	1.60523	1.54926	26.035	21.0382	0	0.482381	0.218074	0.471582	1.59351	0.471742	0.000160723	0.4496	-0.0221422
5.84053	0.961589	1.5942	1.53297	26.0344	21.0579	0	0.478693	0.217176	0.467976	1.58138	0.468152	0.000175878	0.444871	-0.0232807
5.84889	0.964737	1.5947	1.53846	26.0339	21.0681	0	0.479175	0.216556	0.468448	1.58293	0.468609	0.000161515	0.446466	-0.0221432
5.85724	0.964226	1.62178	1.5638	26.0333	21.0919	0	0.48726	0.216508	0.476348	1.60963	0.476515	0.000166637	0.453818	-0.0226968
5.8656	0.967013	1.65579	1.60115	26.0327	21.0786	0	0.49778	0.217014	0.486637	1.64435	0.486794	0.000156878	0.464657	-0.022137
5.87396	0.974855	1.6183	1.57761	26.0321	21.0659	0	0.487353	0.216939	0.476443	1.60978	0.476559	0.000116875	0.457826	-0.0187338
5.88231	0.973917	1.60728	1.56536	26.0315	21.0632	0	0.483935	0.216688	0.4731	1.5985	0.47322	0.00012041	0.454273	-0.0189472
5.89067	0.979834	1.60246	1.57014	26.0309	21.0803	0	0.483112	0.216571	0.472297	1.59569	0.472389	9.28153e-05	0.455659	-0.0167304
5.89902	0.978969	1.61291	1.57897	26.0303	21.0726	0	0.486169	0.216425	0.475285	1.60581	0.475383	9.74276e-05	0.458222	-0.0171608
5.90738	0.971427	1.61695	1.57075	26.0297	21.0892	0	0.486578	0.216096	0.475685	1.60727	0.475817	0.0001327	0.455835	-0.0199822
5.91573	0.978367	1.63958	1.60431	26.0291	21.074	0	0.494156	0.216664	0.48308	1.63215	0.483181	0.000101876	0.465574	-0.0176073
5.92409	1.01157	1.72538	1.74558	26.0282	21.0781	0	0.523821	0.218884	0.512078	1.72956	0.51202	-5.73366e-05	0.50657	-0.00545002
5.93244	1.0248	1.87745	1.92387	26.0059	21.0742	0	0.571609	0.227195	0.558819	1.8872	0.558686	-0.000133731	0.558313	-0.000372368
5.9408	1.00893	1.95284	1.97032	25.9834	21.0735	0	0.59252	0.235307	0.579251	1.9565	0.579201	-5.00821e-05	0.571792	-0.00740854
5.94916	1.00503	1.86672	1.87609	26.0007	21.0696	0	0.565901	0.236008	0.553233	1.86869	0.553206	-2.69954e-05	0.544446	-0.00875991
5.95751	0.997155	2.01351	2.00754	26.0071	21.0367	0	0.609334	0.236819	0.595707	2.01231	0.595723	1.6456e-05	0.582594	-0.0131295
5.96587	0.994618	2.12789	2.11646	26.0042	21.0552	0	0.64361	0.243921	0.629198	2.12549	0.629231	3.2895e-05	0.614204	-0.0150276
5.97422	0.993559	2.12658	2.11289	26.0014	21.086	0	0.643063	0.245511	0.628665	2.12372	0.628705	3.93388e-05	0.613166	-0.015539
5.98258	0.995655	2.18833	2.17881	25.9986	21.0484	0	0.662038	0.246095	0.647216	2.18634	0.647244	2.73108e-05	0.632296	-0.0149475
5.99093	0.993788	2.18812	2.17436	25.9957	21.0472	0	0.661693	0.24583	0.64689	2.18527	0.646929	3.90405e-05	0.631004	-0.015925
5.99929	1.00084	2.24347	2.24533	25.9929	21.0701	0	0.679492	0.247385	0.66428	2.24387	0.664274	-5.38691e-06	0.651601	-0.0126737
6.00764	1.0032	2.28256	2.28984	25.9901	21.098	0	0.691688	0.248212	0.676203	2.28409	0.676182	-2.0979e-05	0.664516	-0.0116664
6.016	1.01033	2.27759	2.30111	25.9872	21.0954	0	0.691261	0.247791	0.675786	2.28252	0.675718	-6.75886e-05	0.667787	-0.00793098
6.02436	1.01122	2.23506	2.26015	25.9844	21.1248	0.21875	0.678486	0.246976	0.663295	2.24031	0.663223	-7.20462e-05	0.6559	-0.00732271
6.03271	1.01463	2.27069	2.30393	25.9816	21.1396	1	0.689817	0.247097	0.67437	2.27765	0.674275	-9.54146e-05	0.668608	-0.00566697
6.04107	1.00918	2.28424	2.30507	25.9788	21.1253	1	0.693095	0.248021	0.677586	2.28863	0.677526	-6.02605e-05	0.668937	-0.00858847
6.04942	1.00094	2.27397	2.27613	25.9759	21.1241	1	0.688745	0.247746	0.673324	2.27441	0.673318	-6.1655e-06	0.660538	-0.01278
6.05778	0.993138	2.26794	2.25237	25.973	21.1161	1	0.685745	0.247959	0.670392	2.26468	0.670437	4.46961e-05	0.653644	-0.0167927
6.06613	0.985327	2.31632	2.28235	25.97	21.1427	1	0.699175	0.251789	0.68352	2.30921	0.683618	9.76202e-05	0.662344	-0.0212738
6.07449	0.982165	2.41408	2.37096	25.9669	21.125	1	0.728169	0.253801	0.71187	2.40506	0.711994	0.000123665	0.688058	-0.0239359
6.08284	0.98177	2.29464	2.25278	25.9639	21.0999	1	0.692085	0.254302	0.676592	2.28588	0.676712	0.000120147	0.653764	-0.0229484
6.0912	0.983166	2.26433	2.2262	25.9609	21.0629	1	0.683153	0.254967	0.667859	2.25635	0.667969	0.000109479	0.646049	-0.0219195
6.09956	0.976671	2.29012	2.23668	25.9579	21.0832	1	0.689948	0.255506	0.674502	2.27893	0.674655	0.000153453	0.64909	-0.0255655
6.10791	0.9729	2.32434	2.26135	25.9549	21.0597	1	0.699677	0.256516	0.684013	2.31115	0.684194	0.000180915	0.656249	-0.0279449
6.11627	0.976137	2.30917	2.25405	25.9519	21.032	1	0.695604	0.256439	0.680032	2.29763	0.68019	0.000158266	0.654132	-0.026058
6.12462	0.976417	2.33559	2.2805	25.9488	21.0163	1	0.703607	0.257485	0.687855	2.32405	0.688013	0.000158198	0.661808	-0.0262047
6.13298	0.97157	2.32489	2.25878	25.9458	21.003	1	0.699637	0.257862	0.683974	2.31105	0.684164	0.000189839	0.655505	-0.0286592
6.14133	0.968624	2.32719	2.25416	25.9428	20.9794	1	0.699873	0.258336	0.684205	2.3119	0.684414	0.000209723	0.654163	-0.0302517
6.14969	0.966542	2.26506	2.18927	25.9398	21.0247	1	0.680876	0.256179	0.665633	2.24919	0.665851	0.000217668	0.635332	-0.0305188
6.15804	0.962631	2.1566	2.07592	25.9409	21.0297	1	0.647709	0.251483	0.633214	2.13973	0.633446	0.000231467	0.602438	-0.0310081
6.1664	0.955506	2.26675	2.16587	25.9465	21.0109	1	0.679722	0.257563	0.664506	2.24563	0.664796	0.00028968	0.628542	-0.0362539
6.17476	0.959369	2.26209	2.17018	25.9521	20.9962	1	0.678906	0.259305	0.663707	2.24284	0.663971	0.000263986	0.629792	-0.0341796
6.18311	0.955591	2.29897	2.19687	25.9577	21.0191	1	0.6894	0.259801	0.673967	2.2776	0.67426	0.000293238	0.637537	-0.0367231
6.19147	0.954375	2.31685	2.21116	25.9633	21.0276	1	0.694575	0.260045	0.679025	2.29472	0.679328	0.000303606	0.641684	-0.0376443
6.19982	0.955216	2.34729	2.24222	25.9689	21.0497	1	0.703834	0.26145	0.688074	2.32528	0.688376	0.000301927	0.650698	-0.037678
6.20818	0.948785	2.30063	2.18278	25.9745	21.0355	1	0.688856	0.26126	0.673436	2.27596	0.673774	0.000338419	0.633449	-0.0403251
6.21653	0.9445	2.28264	2.15597	25.98	21.0446	1	0.682824	0.26209	0.667536	2.25611	0.6679	0.00036387	0.625669	-0.042231
6.22489	0.942005	2.31197	2.1779	25.9856	21.0359	1	0.691215	0.262726	0.67574	2.2839	0.676125	0.000385112	0.632033	-0.0440924
6.23324	0.937002	2.33866	2.19128	25.9912	21.0085	1	0.698412	0.263558	0.68278	2.30781	0.683203	0.000423164	0.635915	-0.0472881
6.2416	0.938951	2.33439	2.19186	25.9968	21.0004	1	0.697443	0.263981	0.681831	2.30455	0.68224	0.000409324	0.636083	-0.046157
6.24996	0.948341	2.31908	2.19928	26.0024	21.0171	1	0.694315	0.263537	0.678771	2.294	0.679115	0.000344096	0.638237	-0.040878
6.25831	0.940082	2.32556	2.18621	26.008	21.0111	1	0.694979	0.263717	0.679422	2.29639	0.679822	0.000400219	0.634443	-0.0453794
6.26667	0.936103	2.29292	2.14634	26.0136	21.0306	1	0.684615	0.260992	0.669294	2.26224	0.669714	0.000420807	0.622873	-0.046841
6.27502	0.934724	2.10737	1.96982	26.0192	21.0627	1	0.629027	0.254353	0.614944	2.07857	0.615339	0.000395102	0.571648	-0.0436912
6.28338	0.924563	2.02388	1.87125	26.0248	21.0668	1	0.602743	0.2493	0.589247	1.99191	0.589686	0.000438514	0.543042	-0.0466444
6.29173	0.922243	1.94582	1.79457	26.0303	21.1078	1	0.579195	0.245165	0.566226	1.91414	0.566661	0.000434563	0.520788	-0.0458732
6.30009	0.919829	1.86807	1.71833	26.0359	21.0991	1	0.555754	0.241975	0.543311	1.83672	0.543741	0.000430154	0.498664	-0.0450774
6.30844	0.919785	1.82664	1.6801	26.0415	21.1138	1	0.543417	0.239242	0.531254	1.79595	0.531674	0.000420842	0.487569	-0.0441059
6.3168	0.930636	1.76513	1.64265	26.0471	21.1088	1	0.526388	0.237534	0.514607	1.73949	0.514959	0.00035166	0.476702	-0.0382565
6.32516	0.937571	1.70496	1.59849	26.0527	21.0957	1	0.50923	0.236098	0.497832	1.68267	0.498138	0.000305714	0.463885	-0.0342524
6.33351	0.943794	1.68123	1.5867	26.0583	21.1006	1	0.502837	0.235409	0.491582	1.66144	0.491853	0.000271409	0.460464	-0.0313893
6.34187	0.956222	1.70303	1.62856	26.0639	21.0959	1	0.510769	0.236395	0.499329	1.68742	0.499543	0.000214135	0.472612	-0.0269306
6.35022	0.970717	1.89052	1.83522	26.0688	21.0882	1	0.568818	0.250438	0.556079	1.87893	0.556238	0.000159005	0.532585	-0.0236528
6.35858	0.969674	1.95463	1.89533	26.0705	21.0998	1	0.587965	0.256667	0.574803	1.94222	0.574973	0.000170253	0.550029	-0.0249442
6.36693	0.962099	2.05063	1.97286	26.0719	21.1032	1	0.615811	0.258525	0.602028	2.03436	0.602251	0.000223229	0.57253	-0.0297205
6.37529	0.963088	2.11131	2.03338	26.0732	21.0862	1	0.634176	0.260207	0.619978	2.09499	0.620202	0.000223837	0.590094	-0.030108
6.38364	0.96198	2.16645	2.08408	26.0746	21.0993	1	0.650579	0.26046	0.636014	2.14921	0.636251	0.000236578	0.604805	-0.031446
6.392	0.959369	2.21853	2.12837	26.0759	21.1	1	0.665833	0.261372	0.650928	2.19966	0.651187	0.000258901	0.617658	-0.0335289
6.40036	0.957059	2.27063	2.17319	26.0773	21.0915	1	0.681127	0.261502	0.665875	2.25022	0.666155	0.000280047	0.630665	-0.03549
6.40871	0.95919	2.25266	2.16072	26.0787	21.1102	1	0.676049	0.26092	0.660914	2.23341	0.661178	0.000264043	0.627046	-0.034132
6.41707	0.958007	2.23934	2.1453	26.08	21.1484	1	0.671876	0.261349	0.656834	2.21965	0.657104	0.000270091	0.622572	-0.0345325
6.42542	0.962887	2.26605	2.18195	26.0814	21.1291	1	0.680625	0.262338	0.665388	2.24844	0.665629	0.000241549	0.633207	-0.0324219
6.43378	0.963783	2.25802	2.17623	26.0828	21.1064	1	0.678347	0.26228	0.663161	2.2409	0.663396	0.000234886	0.631548	-0.0318476
6.44213	0.963767	2.28546	2.20265	26.0841	21.1265	1	0.686588	0.262719	0.671217	2.26812	0.671455	0.000237845	0.639214	-0.0322414
6.45049	0.965519	2.31258	2.23284	26.0855	21.111	1	0.695003	0.263724	0.679443	2.29588	0.679672	0.000229025	0.647975	-0.0316976
6.45884	0.960899	2.34655	2.25474	26.0869	21.0864	1	0.704491	0.264427	0.688723	2.32734	0.688987	0.000263532	0.654332	-0.0346543
6.4672	0.957222	2.38104	2.27915	26.0882	21.0853	1	0.714265	0.265165	0.698276	2.35971	0.698569	0.000292547	0.661415	-0.037154
6.47556	0.951075	2.39027	2.27329	26.0896	21.0563	1	0.716059	0.265644	0.70003	2.36578	0.700366	0.000335887	0.659714	-0.0406529
6.48391	0.948219	2.40018	2.27591	26.0909	21.0481	1	0.718577	0.265582	0.702489	2.37416	0.702846	0.000356964	0.660474	-0.0423726
6.49227	0.951036	2.39744	2.28006	26.0923	21.0594	1	0.718202	0.265928	0.702123	2.37286	0.70246	0.000337161	0.661679	-0.0407813
6.50062	0.950206	2.37183	2.25374	26.0937	21.0544	1	0.710402	0.266003	0.694498	2.34711	0.694837	0.000339212	0.654041	-0.0407965
6.50898	0.949001	2.37923	2.25789	26.095	21.0467	1	0.712428	0.266112	0.696479	2.35383	0.696827	0.000348504	0.655246	-0.0415811
6.51733	0.949661	2.35496	2.23641	26.0964	21.0356	1	0.705263	0.265511	0.689474	2.33014	0.689814	0.000340491	0.649013	-0.0408013
6.52569	0.945269	2.35909	2.22997	26.0978	21.0116	1	0.705811	0.265564	0.690011	2.33205	0.690381	0.000370846	0.647142	-0.0432394
6.53404	0.943753	2.46112	2.32271	26.0991	21.0231	1	0.736092	0.264799	0.719612	2.43214	0.720009	0.000397598	0.674058	-0.0459516
6.5424	0.939972	2.13865	2.00992	26.1005	21.0414	1	0.639084	0.257454	0.6248	2.11177	0.625169	0.000368728	0.583283	-0.0418864
6.55076	0.938044	2.01674	1.89179	26.1019	21.0248	1	0.602418	0.253379	0.588933	1.99058	0.589292	0.000358879	0.549002	-0.0402897
6.55911	0.926479	1.96586	1.82135	26.1032	21.0324	1	0.585711	0.252036	0.572598	1.93559	0.573013	0.000415121	0.528561	-0.0444526
6.56747	0.932266	1.89142	1.76324	26.1046	21.0588	1	0.564253	0.250501	0.551625	1.86459	0.551993	0.000367966	0.511698	-0.040295
6.57582	0.921964	1.8668	1.72108	26.106	21.0728	1	0.555634	0.250481	0.543198	1.83629	0.543616	0.00041841	0.499462	-0.0441539
6.58418	0.918668	1.84912	1.69873	26.1073	21.0951	1	0.54997	0.251283	0.537658	1.81763	0.53809	0.000431952	0.492975	-0.0451152
6.59253	0.916423	1.82874	1.67594	26.1087	21.0943	1	0.54364	0.253532	0.531468	1.79674	0.531907	0.000438987	0.486362	-0.0455453
6.60089	0.913334	1.8271	1.66875	26.1101	21.0915	1	0.542774	0.255472	0.530624	1.79394	0.531079	0.000454805	0.484276	-0.0468026
6.60924	0.917559	1.83652	1.68513	26.1114	21.0709	1	0.546089	0.258748	0.533864	1.80482	0.534298	0.000434859	0.489029	-0.04527
6.6176	0.913137	1.85237	1.69154	26.1128	21.0485	1	0.550262	0.262327	0.53794	1.81868	0.538402	0.00046214	0.490889	-0.0475132
6.62596	0.915662	1.87872	1.72028	26.1141	21.0455	1	0.558399	0.265485	0.545899	1.84554	0.546354	0.000455089	0.499229	-0.0471253
6.63431	0.909518	1.83932	1.67295	26.1155	21.0573	1	0.545943	0.266702	0.533719	1.80447	0.534197	0.000478004	0.485496	-0.0487007
6.64267	0.907092	1.82046	1.65136	26.1169	21.0797	1	0.540052	0.266564	0.52796	1.78505	0.528446	0.000485789	0.47923	-0.0492157
6.65102	0.911637	1.78561	1.6278	26.1182	21.0627	1	0.530247	0.266545	0.51838	1.75258	0.518833	0.000453179	0.472391	-0.0464423
6.65938	0.911469	1.73779	1.58392	26.1196	21.056	1	0.516027	0.264689	0.504477	1.70558	0.504919	0.000441881	0.459658	-0.0452609
6.66773	0.910827	1.65844	1.51056	26.121	21.0556	1	0.492395	0.261101	0.481373	1.62747	0.481797	0.000424763	0.438368	-0.0434288
6.67609	0.913057	1.59868	1.45966	26.1223	21.0672	1	0.474888	0.258342	0.464259	1.56958	0.464658	0.00039922	0.423596	-0.0410619
6.68444	0.913527	1.54347	1.41007	26.1237	21.021	1	0.458542	0.255705	0.448273	1.51552	0.448656	0.000383349	0.409207	-0.0394491
6.6928	0.904276	1.48396	1.34194	26.1251	21.0158	1	0.439948	0.253333	0.430098	1.45421	0.430506	0.000407996	0.389434	-0.0410719
6.70116	0.902565	1.41829	1.28011	26.1264	21.0127	1	0.420318	0.250984	0.410908	1.38936	0.411305	0.00039691	0.371491	-0.0398143
6.70951	0.896191	1.361	1.21973	26.1278	21.0305	1	0.402763	0.248881	0.393746	1.33142	0.394152	0.000405794	0.353968	-0.040184
6.71787	0.889771	1.32497	1.17894	26.1291	21.0308	1	0.391538	0.246743	0.382772	1.29439	0.383192	0.000419484	0.342132	-0.0410599
6.72622	0.881119	1.28808	1.13497	26.1305	21.0175	1	0.379895	0.24497	0.37139	1.25601	0.37183	0.000439813	0.329371	-0.042459
6.73458	0.879332	1.25732	1.1056	26.1319	21.0162	1	0.370673	0.243374	0.362377	1.22555	0.362812	0.000435761	0.320847	-0.0419649
6.74293	0.873871	1.23096	1.07575	26.1332	21.0275	1	0.362459	0.241808	0.354343	1.19845	0.354789	0.000445934	0.312185	-0.0426046
6.75129	0.860312	1.2128	1.04339	26.1346	21.0192	1	0.356019	0.240249	0.348051	1.17733	0.348537	0.000486589	0.302795	-0.0457424
6.75964	0.861336	1.19323	1.02775	26.1359	21.0193	1	0.350353	0.239126	0.342513	1.15859	0.342988	0.000475226	0.298255	-0.0447332
6.768	0.868197	1.14908	0.997618	26.1331	21.0199	1	0.337915	0.237946	0.330352	1.11737	0.330787	0.000435	0.289511	-0.0412754
6.77636	0.885354	1.12037	0.991874	26.1276	21.0422	1	0.330744	0.23727	0.323344	1.09348	0.323713	0.000368921	0.287844	-0.0358682
6.78471	0.884321	1.09134	0.965095	26.1221	21.0454	1	0.322101	0.236106	0.314891	1.0649	0.315254	0.000362599	0.280073	-0.035181
6.79307	0.88509	1.06736	0.94471	26.1166	21.0331	1	0.315078	0.235129	0.308025	1.04167	0.308377	0.000352274	0.274157	-0.0342199
6.80142	0.872839	1.05276	0.918904	26.111	21.0274	1	0.309914	0.234227	0.302976	1.02473	0.30336	0.000384498	0.266668	-0.0366921
6.80978	0.867711	1.04856	0.909888	26.1055	21.0418	1	0.308323	0.233577	0.301419	1.01952	0.301818	0.000398411	0.264052	-0.0377657
6.81813	0.897703	1.0666	0.957476	26.1	21.0255	1	0.315746	0.233406	0.308679	1.04375	0.308992	0.000313384	0.277862	-0.0311301
6.82649	0.892794	1.04767	0.935375	26.0945	21.0249	1	0.309804	0.232992	0.302868	1.02415	0.30319	0.000322595	0.271448	-0.0317421
6.83484	0.878247	1.01926	0.895168	26.089	21.0788	1	0.300417	0.232033	0.293692	0.993271	0.294048	0.00035643	0.25978	-0.0342679
6.8432	0.870702	1.00704	0.876831	26.0834	21.0956	1	0.296312	0.23105	0.289679	0.979778	0.290053	0.000373983	0.254459	-0.0355947
6.85156	0.868148	1.00023	0.868347	26.0779	21.0626	1	0.294137	0.230308	0.287553	0.972611	0.287932	0.000378788	0.251997	-0.0359352
6.85991	0.862664	1.00727	0.86893	26.0724	21.0677	1	0.295841	0.229667	0.28922	0.978303	0.289617	0.00039732	0.252166	-0.0374513
6.86827	0.85911	1.00563	0.863952	26.0668	21.0708	1	0.295123	0.229091	0.288518	0.975965	0.288925	0.000406942	0.250721	-0.0382035
6.87662	0.859735	0.995467	0.855834	26.0613	21.0684	1	0.292181	0.228383	0.285642	0.96623	0.286043	0.000401041	0.248365	-0.0376775
6.88498	0.877195	0.979055	0.858766	26.0558	21.0795	1	0.288495	0.227577	0.282041	0.95388	0.282387	0.000345332	0.249216	-0.0331705
6.89333	0.900761	0.971629	0.8752	26.0503	21.0831	1	0.28783	0.2266	0.281387	0.951439	0.281664	0.000276947	0.253985	-0.0276788
6.90169	0.925365	1.00507	0.930025	26.0448	21.0607	1	0.299375	0.2271	0.292675	0.989361	0.29289	0.000215452	0.269896	-0.0229949
6.91004	0.933563	0.983925	0.918548	26.0392	21.0859	1	0.293614	0.227591	0.287041	0.970238	0.287229	0.000187753	0.266565	-0.0206641
6.9184	0.940964	0.968925	0.911727	26.0337	21.0491	1	0.289614	0.227475	0.283131	0.956948	0.283295	0.000164294	0.264586	-0.0187093
6.92676	0.943776	0.961365	0.907298	26.0282	21.0582	1	0.287533	0.227611	0.281097	0.950048	0.281252	0.000155246	0.2633	-0.0179519
6.93511	0.949899	0.943119	0.895857	26.0227	21.0762	1	0.282459	0.227374	0.276136	0.933225	0.276272	0.000135715	0.25998	-0.016292
6.94347	0.954807	0.941218	0.898683	26.0171	21.0617	1	0.282197	0.227144	0.275879	0.932311	0.276001	0.000122173	0.2608	-0.0152012
6.95182	0.974097	1.0291	1.00254	26.0116	21.054	1	0.309871	0.229095	0.302927	1.02352	0.303004	7.6565e-05	0.290941	-0.0120629
6.96018	0.975019	1.14169	1.11316	26.0061	21.0618	1	0.343834	0.232647	0.336137	1.13572	0.336219	8.19153e-05	0.323042	-0.0131773
6.96853	0.959879	1.16947	1.12254	26.0006	21.0817	1	0.351024	0.233056	0.343166	1.15964	0.343301	0.000134764	0.325764	-0.0175368
6.97689	0.964012	1.21108	1.16753	25.995	21.1179	1	0.36385	0.233436	0.355702	1.20196	0.355827	0.000125184	0.338821	-0.0170062
6.98524	1.0005	1.42102	1.42445	25.9895	21.1157	1	0.430541	0.239187	0.420725	1.42117	0.420723	-2.04072e-06	0.413378	-0.00734517
6.9936	1.01454	1.61561	1.63885	25.984	21.1052	1	0.490781	0.248184	0.479808	1.62053	0.479741	-6.74565e-05	0.475597	-0.00414396
7.00196	1.01775	1.58692	1.61498	25.9785	21.104	1	0.482412	0.248752	0.471618	1.59281	0.471537	-8.08894e-05	0.468671	-0.00286586
7.01031	1.0065	1.58668	1.59704	25.9729	21.0863	1	0.481165	0.247242	0.470388	1.58883	0.470359	-2.96129e-05	0.463466	-0.00689235
7.01867	1.00677	1.70609	1.71755	25.9674	21.0517	1	0.517398	0.25011	0.505819	1.70851	0.505786	-3.3189e-05	0.498439	-0.00734735
7.02702	1.00176	1.67785	1.68075	25.9619	21.0278	1	0.508279	0.24985	0.496903	1.67847	0.496895	-8.4768e-06	0.487757	-0.0091374
7.03538	0.992028	1.70995	1.69635	25.9564	21.0216	1	0.516904	0.247911	0.505329	1.70709	0.505368	3.91538e-05	0.492284	-0.013084
7.04373	0.988402	1.70074	1.68104	25.9508	20.987	1	0.51371	0.246071	0.502207	1.69661	0.502263	5.66567e-05	0.487841	-0.0144224
7.05209	0.982568	1.72513	1.69507	25.9453	21.0051	1	0.520409	0.245928	0.508757	1.71883	0.508843	8.63761e-05	0.491913	-0.0169302
7.06044	0.981521	1.75144	1.71906	25.9398	21.009	1	0.528223	0.245626	0.516398	1.74467	0.516491	9.2959e-05	0.498876	-0.0176153
7.0688	0.977393	1.71582	1.677	25.9345	21.0048	1	0.517009	0.244166	0.505436	1.7077	0.505547	0.000111412	0.486671	-0.0188762
7.07716	0.981094	1.69802	1.66593	25.9358	21.0309	1	0.512065	0.242941	0.500599	1.6913	0.500691	9.2204e-05	0.483458	-0.0172332
7.08551	0.985486	1.65268	1.6287	25.9403	21.0336	1	0.498874	0.24104	0.487704	1.64766	0.487773	6.88942e-05	0.472653	-0.0151198
7.09387	0.991617	1.6164	1.60286	25.9448	21.0096	1	0.488579	0.24035	0.47764	1.61356	0.477679	3.89193e-05	0.465154	-0.0125241
7.10222	0.994579	1.61036	1.60159	25.9493	21.0432	1	0.487068	0.239479	0.476166	1.60854	0.476191	2.50745e-05	0.464785	-0.011406
7.11058	0.995435	1.56794	1.56079	25.9538	21.0843	1	0.47433	0.238494	0.46371	1.56644	0.46373	2.05595e-05	0.452946	-0.0107845
7.11893	0.999203	1.63062	1.62935	25.9583	21.0895	1	0.493701	0.238862	0.482646	1.63035	0.482649	3.73271e-06	0.472842	-0.00980689
7.12729	0.99778	1.74438	1.74033	25.9628	21.1069	1	0.527964	0.242963	0.516154	1.74357	0.516166	1.11236e-05	0.505047	-0.0111185
7.13564	0.989495	1.86225	1.84268	25.9673	21.0889	1	0.562627	0.247983	0.55003	1.85815	0.550087	5.61877e-05	0.534749	-0.0153373
7.144	0.982481	1.78131	1.75013	25.9718	21.0838	1	0.537346	0.244316	0.525314	1.77477	0.525404	8.96325e-05	0.507892	-0.017512
7.15236	0.976866	1.80479	1.76296	25.9763	21.1001	1	0.543751	0.242194	0.531583	1.79605	0.531703	0.000119918	0.511614	-0.0200884
7.16071	0.978426	1.8881	1.84726	25.9799	21.0867	1	0.569045	0.244334	0.556312	1.87957	0.556429	0.000116993	0.536078	-0.0203512
7.16907	0.981634	2.02274	1.9856	25.9809	21.0848	1	0.610061	0.253488	0.596402	2.01496	0.596508	0.000106702	0.576227	-0.0202819
7.17742	0.984763	2.1134	2.08121	25.9816	21.0955	1	0.637844	0.256463	0.623562	2.10666	0.623655	9.24873e-05	0.603973	-0.019682
7.18578	0.986516	2.18399	2.15451	25.9823	21.1293	1	0.6594	0.257438	0.644638	2.17782	0.644723	8.45808e-05	0.625246	-0.0194768
7.19413	0.985316	2.26669	2.23339	25.983	21.1207	1	0.68419	0.259311	0.668874	2.25973	0.668969	9.55963e-05	0.648135	-0.0208345
7.20249	0.973158	2.30759	2.24558	25.9838	21.111	1	0.69467	0.259932	0.679122	2.29462	0.6793	0.000177906	0.651673	-0.0276277
7.21084	0.985564	2.34178	2.30801	25.9845	21.1079	1	0.706896	0.260167	0.691066	2.3347	0.691163	9.71e-05	0.669791	-0.0213721
7.2192	0.985519	2.40193	2.36707	25.9852	21.0695	1	0.725039	0.260093	0.708811	2.39465	0.708911	9.98992e-05	0.68693	-0.0219803
7.22756	0.980253	2.41655	2.36883	25.9859	21.0539	1	0.728614	0.26094	0.712302	2.40656	0.712439	0.000137057	0.687441	-0.0249978
7.23591	0.973577	2.40978	2.34607	25.9867	21.074	1	0.725502	0.260866	0.709261	2.39645	0.709444	0.00018288	0.680835	-0.028609
7.24427	0.973127	2.40504	2.34041	25.9874	21.0664	1	0.724006	0.260612	0.707797	2.39151	0.707983	0.000185632	0.679192	-0.0287904
7.25262	0.970139	2.34518	2.27525	25.9881	21.0536	1	0.705526	0.255526	0.689724	2.33051	0.689925	0.000201136	0.660284	-0.0296412
7.26098	0.967678	2.38868	2.3115	25.9889	21.0722	1	0.718217	0.252686	0.702136	2.37251	0.702358	0.000221752	0.670802	-0.0315559
7.26933	0.963212	2.29795	2.21342	25.9896	21.0892	1	0.690257	0.257973	0.674803	2.28025	0.675046	0.000242807	0.64234	-0.0327058
7.27769	0.959943	2.31667	2.22386	25.9903	21.0753	1	0.695375	0.261702	0.679808	2.29724	0.680074	0.000266535	0.645371	-0.0347032
7.28604	0.959039	2.31835	2.22338	25.9911	21.0576	1	0.695741	0.263173	0.680166	2.29847	0.680438	0.000272749	0.64523	-0.0352086
7.2944	0.959325	2.32587	2.23127	25.9918	21.0365	1	0.698043	0.263741	0.682415	2.30606	0.682687	0.000271725	0.64752	-0.035167
7.30276	0.961179	2.38372	2.29116	25.9925	21.0371	1	0.715696	0.265339	0.699675	2.36435	0.699941	0.000265788	0.664899	-0.0350414
7.31111	0.960772	2.36981	2.27684	25.9932	21.045	1	0.711456	0.265809	0.695528	2.35034	0.695795	0.000267004	0.660745	-0.0350503
7.31947	0.96324	2.36531	2.27835	25.994	21.0618	1	0.710493	0.265897	0.694588	2.34711	0.694837	0.00024973	0.661183	-0.0336542
7.32782	0.964519	2.3935	2.3086	25.9947	21.0696	1	0.719166	0.266939	0.703064	2.37572	0.703308	0.00024392	0.669961	-0.0333472
7.33618	0.962461	2.35184	2.26362	25.9954	21.0673	1	0.70633	0.266551	0.690513	2.33336	0.690766	0.00025357	0.656908	-0.0338583
7.34453	0.953233	2.22036	2.11654	25.9962	21.0662	1	0.665479	0.26154	0.65058	2.19862	0.650878	0.000298244	0.614225	-0.0366529
7.35289	0.947033	2.15543	2.04128	25.9961	21.0665	1	0.645133	0.257825	0.630689	2.13153	0.631017	0.000327908	0.592385	-0.0386318
7.36124	0.940645	2.06065	1.93838	25.993	21.0513	1	0.615892	0.254154	0.602102	2.03504	0.602453	0.000351297	0.562522	-0.039931
7.3696	0.934905	1.98628	1.85708	25.9896	21.0424	1	0.592911	0.251205	0.579632	1.9592	0.580003	0.000371364	0.53893	-0.0410729
7.37796	0.935106	1.92501	1.80011	25.9862	21.0575	1	0.574644	0.248883	0.561778	1.89886	0.562137	0.000358798	0.522395	-0.0397418
7.38631	0.931808	1.84783	1.72186	25.9828	21.0639	1	0.5512	0.24683	0.538858	1.82144	0.53922	0.000361917	0.499687	-0.039533
7.39467	0.928356	1.82377	1.6931	25.9794	21.0768	1	0.543603	0.24605	0.531434	1.79641	0.531809	0.000375284	0.491342	-0.0404671
7.40302	0.934693	1.81888	1.70011	25.976	21.0684	1	0.542912	0.245168	0.530758	1.79401	0.531099	0.000341175	0.493375	-0.037724
7.41138	0.9343	1.75364	1.6384	25.9726	21.061	1	0.52339	0.244177	0.511675	1.72952	0.512006	0.000330914	0.475469	-0.0365369
7.41973	0.950642	1.80423	1.71525	25.9692	21.0818	1	0.540453	0.246237	0.528349	1.78559	0.528605	0.00025578	0.49777	-0.0308354
7.42809	0.957707	1.96454	1.88149	25.9658	21.0437	1	0.589391	0.252547	0.576193	1.94714	0.576432	0.000238638	0.546015	-0.0304174
7.43644	0.959492	2.07338	1.98944	25.9624	21.033	1	0.622291	0.256431	0.608357	2.0558	0.608598	0.00024123	0.577339	-0.0312585
7.4448	0.966072	2.1839	2.10987	25.959	21.0161	1	0.656416	0.260546	0.641715	2.16838	0.641928	0.000212817	0.61229	-0.0296378
7.45316	0.970007	2.23895	2.1718	25.9556	21.0156	1	0.673543	0.262147	0.658464	2.22489	0.658657	0.000192876	0.630261	-0.0283955
7.46151	0.97012	2.20823	2.14228	25.9522	21.0167	1	0.664319	0.260629	0.649443	2.19441	0.649633	0.000189512	0.621696	-0.0279368
7.46987	0.967986	2.2468	2.17478	25.9488	21.0228	1	0.675597	0.26018	0.660478	2.23174	0.660684	0.000206597	0.631127	-0.0295571
7.47822	0.965231	2.28223	2.2029	25.9454	21.0527	1	0.685841	0.262609	0.670486	2.26562	0.670713	0.00022791	0.639288	-0.0314259
7.48658	0.965647	2.30474	2.22554	25.942	21.0672	1	0.692665	0.263201	0.67716	2.28816	0.677387	0.000227404	0.645857	-0.0315302
7.49493	0.960339	2.33325	2.2407	25.9386	21.0711	1	0.700414	0.263551	0.684734	2.31388	0.685	0.000265788	0.650257	-0.0347424
7.50329	0.959666	2.38134	2.28529	25.9352	21.0659	1	0.714743	0.264683	0.698742	2.36123	0.699018	0.000275872	0.663196	-0.0358226
7.51164	0.957074	2.42779	2.32358	25.9318	21.0621	1	0.728267	0.265846	0.711962	2.40596	0.712261	0.000299322	0.674309	-0.0379522
7.52	0.953277	2.45146	2.33691	25.9284	21.0608	1	0.734749	0.266383	0.7183	2.42747	0.718629	0.000328976	0.678177	-0.040452
7.52836	0.952657	2.4237	2.30887	25.925	21.0418	1	0.726325	0.265708	0.710069	2.39967	0.710399	0.000329569	0.67004	-0.040359
7.53671	0.967745	2.36585	2.28951	25.9216	21.049	1	0.71136	0.265214	0.695435	2.34987	0.695654	0.000219178	0.664421	-0.031233
7.54507	0.957082	2.20138	2.10706	25.9182	21.0021	1	0.660364	0.260319	0.64557	2.1816	0.645841	0.000271364	0.611475	-0.034366
7.55342	0.955343	2.10273	2.00883	25.918	20.9733	1	0.630517	0.256154	0.616401	2.08307	0.616671	0.000269702	0.582967	-0.0337038
7.56178	0.949696	2.16273	2.05395	25.9198	21.0006	1	0.6477	0.25694	0.633199	2.13995	0.633512	0.000312479	0.596061	-0.0374505
7.57013	0.942895	2.08605	1.96694	25.9217	21.0361	1	0.623793	0.255328	0.609827	2.0611	0.610169	0.000342147	0.570812	-0.0393568
7.57849	0.937064	2.00577	1.87959	25.9235	21.0818	1	0.599013	0.252664	0.5856	1.97934	0.585963	0.00036257	0.54546	-0.0405024
7.58684	0.935173	1.92924	1.80418	25.9254	21.109	1	0.575912	0.250099	0.563019	1.90305	0.563378	0.000359215	0.523577	-0.039801
7.5952	0.929381	1.91163	1.77665	25.9273	21.1333	1	0.569922	0.249194	0.557162	1.88336	0.55755	0.000387737	0.51559	-0.04196
7.60356	0.924393	1.86346	1.72257	25.9291	21.1236	1	0.554944	0.247833	0.542521	1.83396	0.542926	0.000404665	0.499894	-0.0430318
7.61191	0.93939	1.99269	1.8719	25.931	21.1137	1	0.595411	0.248688	0.582083	1.9674	0.58243	0.000346895	0.54323	-0.0392007
7.62027	0.934139	1.9907	1.85955	25.9328	21.1089	1	0.594121	0.254676	0.580823	1.96325	0.581199	0.00037657	0.539647	-0.0415522
7.62862	0.949346	2.08548	1.97993	25.9347	21.1224	1	0.62452	0.261943	0.610533	2.06336	0.610837	0.000303409	0.57458	-0.036257
7.63698	0.959458	2.15554	2.06822	25.9366	21.1428	1	0.646946	0.264912	0.632458	2.13724	0.632709	0.000250999	0.600203	-0.0325062
7.64533	0.962514	2.22514	2.14171	25.9384	21.13	1	0.66828	0.266402	0.653319	2.20767	0.653559	0.000239576	0.62153	-0.0320286
7.65369	0.955512	2.17678	2.07992	25.9401	21.1147	1	0.652744	0.262595	0.638131	2.1565	0.63841	0.000278145	0.603598	-0.0348119
7.66204	0.960972	2.18024	2.09512	25.9397	21.0851	1	0.654572	0.26206	0.63992	2.16243	0.640165	0.000244396	0.608009	-0.0321556
7.6704	0.959982	2.24082	2.15113	25.9385	21.1059	1	0.672614	0.266849	0.657557	2.22205	0.657815	0.000257561	0.624265	-0.0335499
7.67876	0.963273	2.2847	2.20079	25.9374	21.074	1	0.686284	0.268541	0.67092	2.26713	0.671161	0.000241004	0.638674	-0.0324865
7.68711	0.967917	2.32774	2.25307	25.9363	21.0586	1	0.69993	0.269372	0.68426	2.3121	0.684474	0.0002145	0.653846	-0.0306286
7.69547	0.970765	2.37965	2.31008	25.9352	21.0774	1	0.715989	0.27051	0.699959	2.36508	0.700159	0.000199812	0.670391	-0.029768
7.70382	0.974754	2.38842	2.32812	25.9341	21.0764	1	0.71926	0.278763	0.703157	2.37579	0.70333	0.00017319	0.675627	-0.0277027
7.71218	0.969488	2.3889	2.31601	25.9329	21.0633	1	0.718569	0.285737	0.702481	2.37363	0.702691	0.000209352	0.672112	-0.030579
7.72053	0.970059	2.33472	2.26475	25.9318	21.0755	1	0.702356	0.284166	0.686636	2.32008	0.686837	0.000200779	0.657235	-0.0296018
7.72889	0.964227	2.37187	2.28702	25.9307	21.087	1	0.712618	0.289299	0.696664	2.3541	0.696908	0.000243699	0.663701	-0.0332071
7.73724	0.960479	2.38577	2.29147	25.9296	21.0684	1	0.7162	0.288363	0.700167	2.36602	0.700437	0.000270813	0.664991	-0.0354466
7.7456	0.96196	2.38808	2.29718	25.9285	21.0651	1	0.717126	0.290296	0.701075	2.36906	0.701336	0.000260919	0.666648	-0.0346875
7.75396	0.959535	2.36939	2.2735	25.9273	21.0499	1	0.711136	0.296401	0.695216	2.34932	0.695491	0.000275379	0.659776	-0.0357153
7.76231	0.947278	2.2042	2.08796	25.9265	21.0271	1	0.659762	0.287583	0.644994	2.17987	0.645328	0.000333777	0.60593	-0.0393981
7.77067	0.957812	2.1961	2.10362	25.9335	21.0163	1	0.658886	0.291326	0.644124	2.1767	0.64439	0.000266106	0.610477	-0.0339135
7.77902	0.954279	2.31087	2.20523	25.9439	21.0394	1	0.692768	0.304258	0.677258	2.28875	0.677561	0.000303465	0.639964	-0.0375971
7.78738	0.948943	2.28874	2.17185	25.9542	21.067	1	0.685319	0.305712	0.669979	2.26427	0.670315	0.000335634	0.630276	-0.0400393
7.79573	0.94457	2.38049	2.24853	25.9646	21.0902	1	0.712104	0.309987	0.696163	2.35286	0.696542	0.000378987	0.65253	-0.0440111
7.80409	0.946083	2.39586	2.26668	25.975	21.0703	1	0.716942	0.308215	0.700892	2.36881	0.701263	0.00037102	0.657797	-0.0434666
7.81244	0.947937	2.29728	2.17767	25.9853	21.07	1	0.687726	0.296961	0.67233	2.27224	0.672674	0.000343526	0.631967	-0.0407073
7.8208	0.938622	2.19052	2.05608	25.9957	21.0604	1	0.654411	0.289826	0.63976	2.16236	0.640146	0.000386162	0.596681	-0.0434649
7.82916	0.933597	2.16583	2.02204	26.006	21.048	1	0.646313	0.285696	0.631843	2.13571	0.632256	0.000413071	0.5868	-0.0454561
7.83751	0.928857	2.08557	1.93721	26.0164	21.0654	1	0.621707	0.283208	0.607788	2.0545	0.608214	0.000426159	0.562184	-0.0460305
7.84587	0.922293	2.01238	1.85608	26.0268	21.0675	1	0.599017	0.280979	0.585602	1.97964	0.586052	0.000449141	0.53864	-0.047412
7.85422	0.930951	1.90262	1.77112	26.0371	21.0907	1	0.567425	0.277397	0.554731	1.87511	0.555109	0.00037733	0.513983	-0.0411259
7.86258	0.93299	1.88826	1.76174	26.0475	21.095	1	0.563407	0.274563	0.550795	1.86177	0.551158	0.000363423	0.511261	-0.039897
7.87093	0.932536	2.02999	1.89302	26.0578	21.0783	1	0.605632	0.284336	0.592076	2.00131	0.592469	0.000393349	0.549358	-0.0431111
7.87929	0.938586	2.07458	1.9473	26.0682	21.0675	1	0.619779	0.288656	0.605896	2.04791	0.606262	0.000365938	0.565112	-0.04115
7.88764	0.9475	2.17119	2.05724	26.0786	21.0895	1	0.649919	0.292049	0.635367	2.14733	0.635694	0.000327396	0.597018	-0.0386765
7.896	0.955955	2.22947	2.13133	26.0889	21.0982	1	0.668615	0.294256	0.653643	2.20891	0.653925	0.000282039	0.618517	-0.0354078
7.90436	0.962989	2.30086	2.21566	26.0993	21.0919	1	0.691093	0.296841	0.675623	2.28303	0.675868	0.000244588	0.642991	-0.0328767
7.91271	0.963785	2.3486	2.26352	26.1096	21.1043	1	0.705556	0.297797	0.689762	2.33079	0.690006	0.000244291	0.65688	-0.0331261
7.92107	0.967475	2.35763	2.28093	26.12	21.1127	1	0.708848	0.297448	0.69298	2.34157	0.6932	0.000220243	0.661932	-0.0312677
7.92942	0.965367	2.44741	2.36265	26.1304	21.0981	1	0.735501	0.302311	0.719035	2.42967	0.719279	0.00024345	0.685647	-0.0336314
7.93778	0.962534	2.46071	2.3685	26.1407	21.1169	1	0.739033	0.303837	0.722489	2.4414	0.722754	0.000264793	0.687346	-0.0354072
7.94613	0.959665	2.49126	2.39078	26.1511	21.1075	1	0.747735	0.304069	0.730995	2.47022	0.731284	0.000288613	0.693809	-0.0374749
7.95449	0.959521	2.52183	2.41976	26.1614	21.0795	1	0.756888	0.304184	0.739943	2.50046	0.740236	0.000293199	0.702219	-0.0380167
7.96284	0.958525	2.39956	2.29978	26.1671	21.0526	1	0.720015	0.295209	0.703912	2.37873	0.704198	0.000285847	0.667403	-0.0367945
7.9712	0.948306	2.33314	2.21258	26.1687	21.0584	1	0.69852	0.289323	0.682879	2.30788	0.683225	0.00034641	0.642097	-0.041128
7.97956	0.936404	2.28525	2.14001	26.1704	21.0606	1	0.682381	0.286605	0.667099	2.25482	0.667516	0.000417419	0.621036	-0.0464804
7.98791	0.934203	2.20832	2.063	26.1721	21.0654	1	0.659081	0.283665	0.644328	2.1779	0.644745	0.00041733	0.598687	-0.046058
7.99627	0.934285	2.08232	1.94551	26.1738	21.0726	1	0.62149	0.280192	0.607575	2.05367	0.607968	0.000393027	0.564593	-0.0433753
8.00462	0.930558	2.02999	1.88904	26.1755	21.0958	1	0.605368	0.278	0.591815	2.00047	0.59222	0.000404884	0.548203	-0.0440165
8.01298	0.92294	1.96592	1.81444	26.1771	21.0895	1	0.585268	0.275488	0.572165	1.9342	0.5726	0.000435116	0.526556	-0.0460442
8.02133	0.923026	1.92407	1.77596	26.1788	21.1093	1	0.572819	0.273186	0.559997	1.89306	0.560422	0.000425378	0.515388	-0.0450341
8.02969	0.927154	1.87079	1.73448	26.1805	21.1037	1	0.557468	0.271248	0.54499	1.84226	0.545382	0.000391422	0.503352	-0.0420298
8.03804	0.92699	1.86432	1.7282	26.1822	21.1002	1	0.55552	0.269674	0.543084	1.83582	0.543475	0.000390943	0.50153	-0.0419451
8.0464	0.92255	1.82624	1.6848	26.1838	21.1034	1	0.543635	0.268657	0.531465	1.79662	0.531872	0.000406248	0.488932	-0.0429393
8.05476	0.92425	1.82156	1.68357	26.1855	21.1059	1	0.542448	0.26766	0.530304	1.79267	0.530701	0.000396312	0.488578	-0.0421232
8.06311	0.922928	1.8307	1.68962	26.1872	21.11	1	0.54501	0.268092	0.532809	1.80116	0.533214	0.000405251	0.490331	-0.0428827
8.07147	0.926322	1.88657	1.74763	26.1889	21.1018	1	0.562073	0.269764	0.549486	1.85747	0.549885	0.000399231	0.507168	-0.0427178
8.07982	0.928849	1.91187	1.77585	26.1906	21.1105	1	0.569927	0.270126	0.557168	1.88339	0.557559	0.00039071	0.515357	-0.0422011
8.08818	0.930955	1.9032	1.77179	26.1922	21.106	1	0.567606	0.270261	0.554899	1.87568	0.555277	0.000377421	0.514177	-0.0410997
8.09653	0.929277	1.90743	1.77255	26.1939	21.0912	1	0.568658	0.270051	0.555927	1.87919	0.556315	0.000387454	0.514398	-0.0419166
8.10489	0.927768	1.8624	1.72788	26.1956	21.0903	1	0.555045	0.268209	0.542619	1.83423	0.543006	0.000386377	0.501434	-0.0415719
8.11324	0.927628	1.85837	1.72388	26.1973	21.1015	1	0.553828	0.266272	0.54143	1.83021	0.541816	0.000386294	0.500275	-0.041541
8.1216	0.929334	1.89113	1.7575	26.199	21.1078	1	0.563805	0.265271	0.551182	1.86315	0.551566	0.000383834	0.510032	-0.041534
8.12996	0.933314	1.85234	1.72882	26.2006	21.0805	1	0.552729	0.263811	0.540356	1.82648	0.540711	0.000354786	0.501707	-0.0390037
8.13831	0.937783	1.84238	1.72776	26.2023	21.0505	1	0.550303	0.262645	0.537983	1.81838	0.538313	0.000329232	0.501402	-0.036911
8.14667	0.941631	1.92114	1.8092	26.2037	21.0657	1	0.57433	0.26538	0.56146	1.89766	0.561782	0.00032207	0.525035	-0.036747
8.15502	0.958747	2.11369	2.02665	26.2037	21.0629	1	0.63429	0.281113	0.62008	2.09543	0.62033	0.000250445	0.588138	-0.0321922
8.16338	0.970135	2.22593	2.15953	26.2036	21.084	1	0.66965	0.285759	0.654653	2.21201	0.654844	0.000190937	0.6267	-0.028144
8.17173	0.980566	2.32887	2.28374	26.2036	21.0467	1	0.702234	0.288277	0.686503	2.31939	0.686633	0.000129991	0.662748	-0.0238859
8.18009	0.989057	2.40193	2.37576	26.2035	21.0381	1	0.725616	0.290788	0.709363	2.39643	0.709438	7.54928e-05	0.689451	-0.0199872
8.18844	0.970872	2.26084	2.19495	26.2053	21.0163	1	0.680256	0.282454	0.665028	2.24705	0.665218	0.000189143	0.636981	-0.0282365
8.1968	0.976441	2.36787	2.31209	26.213	21.0248	1	0.713336	0.293095	0.697365	2.35619	0.697525	0.000160224	0.670973	-0.0265517
8.20516	0.974615	2.37915	2.31873	26.2213	21.0378	1	0.716445	0.30134	0.700407	2.36651	0.700581	0.000173465	0.672901	-0.0276801
8.21351	0.968229	2.42114	2.34415	26.2295	21.0925	1	0.72806	0.316861	0.711764	2.40503	0.711985	0.000220934	0.680278	-0.031707
8.22187	0.953364	2.45081	2.33686	26.2377	21.0779	1	0.734593	0.319303	0.718126	2.42688	0.718454	0.000328279	0.678162	-0.0402918
8.23022	0.952952	2.33071	2.22089	26.2477	21.0798	1	0.698497	0.319951	0.68287	2.30774	0.683185	0.000314951	0.644509	-0.0386754
8.23858	0.946213	2.44363	2.3122	26.2628	21.0732	1	0.731259	0.342158	0.714888	2.41611	0.715266	0.000377511	0.671006	-0.0442595
8.24693	0.948789	2.49052	2.36306	26.2666	21.0601	1	0.745722	0.342845	0.729023	2.46382	0.729389	0.000366328	0.685765	-0.0436242
8.25529	0.946398	2.24226	2.12198	26.2628	21.0431	1	0.671018	0.327974	0.656002	2.21709	0.656347	0.000345209	0.615804	-0.0405433
8.26364	0.9409	2.11438	1.98948	26.2586	21.0156	1	0.631989	0.319173	0.617837	2.08822	0.618196	0.000358911	0.577353	-0.0408436
8.272	0.936543	2.11583	1.98202	26.2533	21.021	1	0.631836	0.31699	0.617662	2.08772	0.618047	0.00038563	0.575187	-0.04286
8.28036	0.950304	2.39642	2.27739	26.2478	21.0131	1	0.717784	0.336277	0.70171	2.37148	0.702052	0.000342057	0.660903	-0.041149
8.28871	0.955518	2.46176	2.35224	26.2423	21.0504	1	0.738202	0.339793	0.721675	2.43883	0.72199	0.000314517	0.682628	-0.0393624
8.29707	0.95238	2.49685	2.37791	26.2369	21.0385	1	0.748203	0.338223	0.731455	2.47195	0.731797	0.0003415	0.690077	-0.0417198
8.30542	0.953076	2.58013	2.4591	26.2314	21.0329	1	0.773284	0.342022	0.755969	2.55478	0.756317	0.000347732	0.713637	-0.04268
8.31378	0.951928	2.60985	2.48437	26.2259	21.0295	1	0.781987	0.341207	0.764482	2.58358	0.764842	0.00036035	0.720971	-0.0438717
8.32213	0.952613	2.53759	2.41735	26.2204	21.0662	1	0.760454	0.335118	0.74343	2.51242	0.743775	0.000345374	0.70152	-0.0422553
8.33049	0.958706	2.57377	2.4675	26.2149	21.077	1	0.772337	0.335931	0.755045	2.55151	0.75535	0.000305261	0.716076	-0.039274
8.33884	0.960109	2.60731	2.50328	26.2094	21.0639	1	0.782641	0.33511	0.765121	2.58553	0.76542	0.000298728	0.726457	-0.0389625
8.3472	0.961632	2.60744	2.5074	26.2039	21.0794	1	0.782948	0.336235	0.765419	2.5865	0.765706	0.000287342	0.727655	-0.0380511
8.35556	0.95864	2.43789	2.33681	26.1984	21.1009	1	0.731534	0.327405	0.715172	2.41677	0.715462	0.000289607	0.678148	-0.037314
8.36391	0.95628	2.37871	2.27471	26.1929	21.1262	1	0.71342	0.322221	0.697449	2.35694	0.697747	0.000298696	0.660126	-0.0376218
8.37227	0.943219	2.32051	2.18888	26.1875	21.1113	1	0.693961	0.319045	0.678417	2.29292	0.678795	0.00037844	0.635218	-0.043577
8.38062	0.934358	2.12019	1.98115	26.182	21.0847	1	0.632809	0.314275	0.618634	2.09105	0.619034	0.000399731	0.574936	-0.044098
8.38898	0.931134	2.08913	1.94527	26.1765	21.0875	1	0.623084	0.310607	0.609135	2.05901	0.609548	0.00041322	0.564523	-0.0450255
8.39733	0.932779	2.0573	1.91901	26.171	21.0993	1	0.613814	0.30738	0.600073	2.02834	0.60047	0.000397204	0.556901	-0.0435695
8.40569	0.936216	2.03655	1.90664	26.1655	21.0846	1	0.608087	0.304339	0.594475	2.00935	0.594848	0.000373095	0.553313	-0.0415347
8.41404	0.941103	2.00095	1.8831	26.16	21.0791	1	0.598107	0.301712	0.584717	1.97627	0.585056	0.000338487	0.546479	-0.0385763
8.4224	0.941166	1.99716	1.87967	26.1545	21.0642	1	0.596983	0.299472	0.583618	1.97256	0.583955	0.000337486	0.545485	-0.0384702
8.43076	0.940711	1.98708	1.86922	26.1491	21.0704	1	0.593907	0.297874	0.580614	1.96241	0.580953	0.000338378	0.542454	-0.0384992
8.43911	0.938846	1.97987	1.85874	26.1436	21.0508	1	0.591506	0.296721	0.578267	1.95452	0.578615	0.000347756	0.539411	-0.0392036
8.44747	0.939708	1.99284	1.87271	26.1407	21.0339	1	0.5955	0.295417	0.582167	1.96768	0.582512	0.000345097	0.543466	-0.0390465
8.45582	0.938814	1.98346	1.8621	26.1391	21.0404	1	0.592579	0.294412	0.579313	1.95805	0.579661	0.000348568	0.540388	-0.0392735
8.46418	0.946658	1.9964	1.89012	26.1374	21.0228	1	0.597497	0.292893	0.584107	1.9741	0.584413	0.000305863	0.548517	-0.0358965
8.47253	0.946229	1.98857	1.88163	26.1358	21.0362	1	0.595081	0.291959	0.58176	1.96618	0.582067	0.000307113	0.546053	-0.0360142
8.48089	0.948287	1.98288	1.88045	26.1342	21.0172	1	0.59366	0.291686	0.580362	1.96141	0.580657	0.000294518	0.545712	-0.0349449
8.48924	0.943328	2.13738	2.01617	26.1325	21.05	1	0.639198	0.294246	0.624893	2.11202	0.625241	0.000347908	0.585097	-0.0401436
8.4976	0.952506	2.17361	2.07045	26.1309	21.0842	1	0.651367	0.30057	0.63678	2.15199	0.637076	0.000296508	0.600851	-0.0362257
8.50596	0.965389	2.24815	2.17037	26.1293	21.088	1	0.675624	0.306198	0.660496	2.23186	0.66072	0.000223487	0.629847	-0.0308729
8.51431	0.972731	2.35162	2.28752	26.1277	21.0999	1	0.707865	0.30947	0.692015	2.3382	0.692199	0.000184186	0.663844	-0.0283551
8.52267	0.978971	2.39765	2.34725	26.126	21.1117	1	0.722712	0.311757	0.70653	2.38709	0.706675	0.000144814	0.681178	-0.0254972
8.53102	0.981722	2.46504	2.42	26.1244	21.082	1	0.743476	0.312706	0.726829	2.45561	0.726959	0.000129413	0.70229	-0.0246683
8.53938	0.98019	2.44171	2.3933	26.1228	21.0569	1	0.736185	0.31381	0.719705	2.43158	0.719844	0.000138925	0.694542	-0.0253025
8.54773	0.976767	2.41933	2.36311	26.1212	21.0632	1	0.728892	0.313794	0.712574	2.40756	0.712735	0.00016144	0.685781	-0.0269545
8.55609	0.975868	2.47027	2.41064	26.1195	21.0702	1	0.744091	0.314744	0.727433	2.45779	0.727605	0.000171219	0.699573	-0.0280315
8.56444	0.975703	2.52012	2.45885	26.1179	21.0567	1	0.759077	0.315713	0.742084	2.5073	0.74226	0.000175868	0.713566	-0.0286943
8.5728	0.975188	2.54462	2.48147	26.1163	21.0676	1	0.766371	0.316487	0.749213	2.5314	0.749395	0.000181338	0.72013	-0.0292651
8.58116	0.975452	2.56134	2.49845	26.1146	21.0512	1	0.771452	0.316504	0.754182	2.54818	0.754362	0.000180592	0.725057	-0.0293057
8.58951	0.969546	2.56906	2.49083	26.113	21.0131	1	0.772771	0.316737	0.755469	2.55267	0.755694	0.000224714	0.722846	-0.0328479
8.59787	0.964772	2.57271	2.48208	26.1114	21.0119	1	0.773054	0.322275	0.755746	2.55373	0.756007	0.000260309	0.720306	-0.0357007
8.60622	0.959727	2.54966	2.44703	26.1097	21.0273	1	0.765277	0.33378	0.748141	2.52816	0.748436	0.000294919	0.710133	-0.0383033
8.61458	0.946385	2.49745	2.36339	26.1227	21.0601	1	0.747382	0.337146	0.730661	2.46942	0.731046	0.000384591	0.68586	-0.0451855
8.62293	0.939321	2.52972	2.3762	26.1552	21.0717	1	0.755862	0.350878	0.738942	2.49758	0.739383	0.000440886	0.68958	-0.0498025
8.63129	0.933917	2.56474	2.39522	26.1879	21.0753	1	0.765404	0.362299	0.748272	2.52925	0.748758	0.000486793	0.695098	-0.0536599
8.63964	0.933227	2.56665	2.39527	26.2205	21.0751	1	0.765861	0.366726	0.748715	2.53076	0.749208	0.000492246	0.695115	-0.0540926
8.648	0.937893	2.59751	2.43619	26.2532	21.0401	1	0.775873	0.365847	0.758504	2.56373	0.758968	0.000463353	0.706988	-0.0519795
8.65636	0.942635	2.62497	2.47437	26.2859	21.0515	1	0.7849	0.364593	0.76733	2.59344	0.767763	0.000432501	0.718069	-0.0496932
8.66471	0.941084	2.64294	2.48718	26.3185	21.0725	1	0.789998	0.362014	0.772315	2.61033	0.772762	0.000447227	0.721787	-0.0509754
8.67307	0.943158	2.63602	2.48622	26.3512	21.1065	1	0.788299	0.35764	0.770649	2.60465	0.771079	0.00043036	0.721507	-0.0495724
8.68142	0.943699	2.53507	2.39233	26.3838	21.0959	1	0.758198	0.349664	0.741225	2.50519	0.741635	0.000409938	0.694262	-0.0473736
8.68978	0.944556	2.52836	2.38822	26.4094	21.0745	1	0.756339	0.350032	0.739404	2.49901	0.739807	0.000402627	0.693066	-0.0467402
8.69813	0.93979	2.55298	2.39925	26.3998	21.0787	1	0.762891	0.349438	0.745813	2.52079	0.746255	0.000441494	0.696269	-0.0499855
8.70649	0.94215	2.59155	2.44164	26.3853	21.0786	1	0.774826	0.350253	0.75748	2.56016	0.75791	0.000430605	0.70857	-0.0493406
8.71484	0.941968	2.58566	2.4356	26.3709	21.0974	1	0.773031	0.349306	0.755726	2.55424	0.756157	0.000430971	0.706817	-0.0493404
8.7232	0.946156	2.56821	2.42991	26.3564	21.0925	1	0.768528	0.349641	0.751323	2.53925	0.75172	0.000397176	0.705167	-0.0465536
8.73156	0.947732	2.55348	2.42	26.342	21.0603	1	0.764386	0.347747	0.747274	2.52553	0.747658	0.000383333	0.702291	-0.0453664
8.73991	0.947055	2.57819	2.44168	26.3275	21.0592	1	0.771669	0.348174	0.754394	2.54961	0.754786	0.00039206	0.708583	-0.0462034
8.74827	0.950739	2.60061	2.47252	26.3131	21.0366	1	0.779017	0.349205	0.761576	2.57379	0.761944	0.000367948	0.71753	-0.0444135
8.75662	0.95593	2.60467	2.48988	26.2986	21.027	1	0.781129	0.348545	0.763642	2.58064	0.763972	0.000329691	0.72257	-0.041402
8.76498	0.954562	2.50326	2.38975	26.2841	21.0443	1	0.750505	0.339747	0.733688	2.47945	0.734015	0.000326689	0.693512	-0.0405031
8.77333	0.94499	2.25355	2.12972	26.2697	21.0588	1	0.674203	0.330317	0.659101	2.22759	0.659457	0.000356055	0.61805	-0.0414071
8.78169	0.935216	2.15778	2.01799	26.2565	21.087	1	0.644142	0.324617	0.629722	2.12851	0.630123	0.000401503	0.585627	-0.0444962
8.79004	0.935328	2.145	2.00628	26.2544	21.0767	1	0.640342	0.321675	0.626007	2.11595	0.626405	0.000398432	0.582228	-0.0441771
8.7984	0.938206	2.18632	2.05167	26.2547	21.0829	1	0.653126	0.323415	0.638476	2.15803	0.638864	0.000388034	0.595399	-0.0434645
8.80676	0.945257	2.48022	2.34442	26.2551	21.0985	1	0.742048	0.348462	0.725437	2.45179	0.725827	0.000389966	0.680356	-0.0454704
8.81511	0.946321	2.48347	2.35012	26.2554	21.1197	1	0.743195	0.350323	0.72656	2.45556	0.726943	0.000382893	0.68201	-0.0449324
8.82347	0.96549	2.46329	2.37827	26.2557	21.1234	1	0.740291	0.347336	0.723719	2.44549	0.723963	0.000244163	0.690179	-0.0337841
8.83182	0.961864	2.45981	2.366	26.2561	21.1038	1	0.738655	0.345504	0.722118	2.44017	0.722388	0.000269435	0.686621	-0.0357673
8.84018	0.962468	2.47743	2.38445	26.2564	21.0852	1	0.744045	0.346071	0.727388	2.45796	0.727655	0.000267067	0.691974	-0.0356812
8.84853	0.962481	2.51762	2.42314	26.2568	21.0821	1	0.756116	0.347127	0.73919	2.49784	0.739461	0.000271304	0.703203	-0.0362582
8.85689	0.958643	2.52859	2.424	26.2571	21.0803	1	0.758768	0.347096	0.741782	2.50669	0.742082	0.000300359	0.703451	-0.0386306
8.86524	0.958106	2.5465	2.43981	26.2574	21.0848	1	0.764051	0.346762	0.746946	2.52416	0.747253	0.000306412	0.70804	-0.0392131
8.8736	0.957518	2.55191	2.4435	26.2578	21.1019	1	0.765574	0.346828	0.748435	2.52921	0.748746	0.000311375	0.709109	-0.0396375
8.88196	0.95866	2.54555	2.4403	26.2581	21.0884	1	0.763858	0.345807	0.746758	2.52351	0.74706	0.000302249	0.708183	-0.0388774
8.89031	0.960479	2.55377	2.45282	26.2584	21.087	1	0.766633	0.351953	0.749472	2.53264	0.749762	0.000289884	0.711814	-0.0379485
8.89867	0.960413	2.56488	2.46335	26.2588	21.1015	1	0.769959	0.354011	0.752721	2.54362	0.753013	0.00029163	0.714869	-0.0381437
8.90702	0.964615	2.54746	2.45737	26.2591	21.1104	1	0.765445	0.352363	0.748305	2.52859	0.748564	0.000258901	0.713136	-0.0354282
8.91538	0.963986	2.46296	2.37426	26.2595	21.1056	1	0.739948	0.346759	0.723382	2.44439	0.723637	0.000254768	0.689018	-0.034619
8.92373	0.957512	2.47116	2.36614	26.2598	21.1121	1	0.741347	0.346077	0.724752	2.44917	0.725053	0.000301566	0.686659	-0.0383944
8.93209	0.957305	2.46198	2.35685	26.2601	21.0982	1	0.73856	0.347815	0.722026	2.43997	0.722328	0.000301909	0.683963	-0.038365
8.94044	0.957958	2.44841	2.34545	26.2605	21.0973	1	0.734595	0.347018	0.718151	2.42686	0.718446	0.000295649	0.680657	-0.0377894
8.9488	0.954539	2.48649	2.37346	26.2608	21.101	1	0.745458	0.347417	0.728769	2.46282	0.729093	0.000324665	0.688784	-0.0403093
8.95716	0.952787	2.51774	2.39885	26.2611	21.1151	1	0.754532	0.350633	0.737641	2.49285	0.737982	0.000341418	0.696152	-0.0418301
8.96551	0.947828	2.55321	2.42	26.2615	21.108	1	0.764324	0.35111	0.747214	2.52532	0.747596	0.000382595	0.702289	-0.0453071
8.97387	0.946493	2.55944	2.42255	26.2618	21.1234	1	0.765965	0.350785	0.748814	2.53077	0.749208	0.000393342	0.703029	-0.0461786
8.98222	0.940119	2.39658	2.25308	26.2621	21.112	1	0.71621	0.342501	0.700176	2.36653	0.700588	0.000412183	0.653851	-0.0467372
8.99058	0.930946	2.34651	2.18452	26.2625	21.1035	1	0.699821	0.335537	0.684152	2.31258	0.684617	0.000465395	0.633952	-0.0506653
8.99893	0.928546	2.24448	2.08407	26.2628	21.0892	1	0.669029	0.330371	0.654054	2.2109	0.654515	0.00046063	0.604804	-0.0497111
9.00729	0.922264	2.17463	2.00573	26.2636	21.0738	1	0.647313	0.327003	0.632813	2.13923	0.633299	0.000485532	0.582067	-0.0512312
9.01564	0.917918	2.10655	1.93363	26.2677	21.0551	1	0.626431	0.323578	0.612409	2.07035	0.612906	0.000496628	0.561144	-0.0517618
9.024	0.908086	2.04134	1.85373	26.2725	21.0171	1	0.605709	0.320355	0.592149	2.00205	0.592688	0.000538901	0.537956	-0.0547322
9.03236	0.90292	1.9898	1.79664	26.2774	21.0136	1	0.589732	0.317317	0.576531	1.94935	0.577085	0.000554818	0.52139	-0.0556949
9.04071	0.891529	1.9314	1.72195	26.2823	21.0919	1	0.570968	0.314472	0.558184	1.88754	0.558786	0.000601728	0.499715	-0.059071
9.04907	0.891164	1.88262	1.67773	26.2871	21.0987	1	0.556498	0.311478	0.544041	1.83972	0.544629	0.000588502	0.486883	-0.0577466
9.05742	0.889652	1.86896	1.66274	26.292	21.0945	1	0.552275	0.309527	0.539912	1.82578	0.540504	0.000592352	0.48253	-0.0579739
9.06578	0.889635	1.86851	1.66233	26.2969	21.0755	1	0.552141	0.307739	0.53978	1.82533	0.540372	0.000592299	0.482412	-0.0579599
9.07413	0.893271	1.86367	1.66477	26.3017	21.0634	1	0.551159	0.306206	0.538821	1.82203	0.539392	0.000571299	0.48312	-0.0562722
9.08249	0.89862	1.89629	1.70425	26.3066	21.0434	1	0.561491	0.305285	0.548909	1.85604	0.549462	0.000552168	0.494576	-0.0548853
9.09084	0.921524	2.04122	1.88124	26.3115	21.0434	1	0.607506	0.312984	0.593893	2.00768	0.594353	0.000460086	0.54594	-0.048413
9.0992	0.935259	2.19116	2.04943	26.3163	21.0609	1	0.654123	0.324501	0.639471	2.16146	0.639878	0.000407445	0.594751	-0.0451267
9.10756	0.954833	2.37291	2.26586	26.3212	21.0663	1	0.71146	0.328416	0.695524	2.35047	0.695832	0.000307834	0.657559	-0.0382729
9.11591	0.951847	2.27686	2.16732	26.3261	21.0755	1	0.682209	0.323265	0.66693	2.2539	0.667245	0.000314896	0.628961	-0.0382836
9.12427	0.955381	2.30455	2.20172	26.3309	21.0984	1	0.691039	0.323472	0.675568	2.28302	0.675864	0.000295337	0.638945	-0.0369189
9.13262	0.943808	2.3868	2.25254	26.3358	21.0758	1	0.713861	0.327745	0.697889	2.35871	0.698274	0.000385213	0.653693	-0.0445807
9.14098	0.95787	2.41574	2.314	26.3407	21.0764	1	0.724784	0.329513	0.708556	2.39443	0.708848	0.000292315	0.67153	-0.0373184
9.14933	0.966672	2.4673	2.38495	26.3455	21.0886	1	0.741683	0.32995	0.725085	2.45008	0.725322	0.000236181	0.692118	-0.0332035
9.15769	0.96373	2.5063	2.4154	26.3504	21.0852	1	0.752926	0.33177	0.736069	2.48727	0.73633	0.000261093	0.700957	-0.0353736
9.16604	0.967875	2.51943	2.4385	26.3553	21.0777	1	0.757564	0.332829	0.740604	2.50249	0.740836	0.000232466	0.70766	-0.0331762
9.1744	0.963768	2.57029	2.47712	26.3602	21.0997	1	0.772152	0.334139	0.754868	2.55079	0.755135	0.000267475	0.718866	-0.0362693
9.18276	0.962599	2.56574	2.46976	26.365	21.0948	1	0.770587	0.33393	0.753336	2.54564	0.753612	0.000275616	0.716729	-0.0368825
9.19111	0.966487	2.54971	2.46425	26.3699	21.0664	1	0.766432	0.333981	0.749274	2.53182	0.749519	0.000245423	0.715131	-0.0343876
9.19947	0.966396	2.55992	2.4739	26.3747	21.0639	1	0.769486	0.334731	0.752258	2.5419	0.752505	0.000247073	0.717932	-0.0345733
9.20782	0.968454	2.51721	2.43779	26.3796	21.0912	1	0.756992	0.339694	0.740046	2.50059	0.740274	0.000228072	0.707454	-0.0328202
9.21618	0.961551	2.5484	2.45069	26.3845	21.0853	1	0.765223	0.354418	0.748075	2.52789	0.748356	0.000281426	0.711195	-0.0371606
9.22453	0.958313	2.38889	2.28896	26.4105	21.0915	1	0.716771	0.355929	0.700746	2.36803	0.701032	0.000286031	0.664261	-0.0367714
9.23289	0.955092	2.53354	2.41974	26.465	21.0904	1	0.759654	0.374299	0.742649	2.50971	0.742975	0.000326785	0.702215	-0.0407604
9.24124	0.955585	2.4894	2.3788	26.5196	21.088	1	0.746501	0.373689	0.729791	2.46625	0.730109	0.000317567	0.690335	-0.039774
9.2496	0.954735	2.46153	2.35011	26.5574	21.1118	1	0.738008	0.36972	0.721486	2.4382	0.721806	0.000320025	0.682009	-0.0397968
9.25796	0.955199	2.45053	2.34074	26.5517	21.1047	1	0.734784	0.366056	0.718334	2.42754	0.718649	0.000315327	0.679289	-0.03936
9.26631	0.95732	2.50775	2.40084	26.5438	21.1052	1	0.752301	0.361031	0.735451	2.48534	0.735759	0.000307409	0.696729	-0.0390291
9.27467	0.953965	2.3184	2.21168	26.536	21.1022	1	0.694975	0.349752	0.679416	2.29605	0.679722	0.000306538	0.641836	-0.0378863
9.28302	0.954017	2.19975	2.09863	26.5315	21.1023	1	0.659418	0.345718	0.644653	2.17857	0.644944	0.000290523	0.609027	-0.0359172
9.29138	0.95533	2.4035	2.29615	26.5293	21.0936	1	0.720705	0.358896	0.704569	2.38102	0.704878	0.000308373	0.666349	-0.0385287
9.29973	0.962158	2.45752	2.36457	26.5271	21.1062	1	0.738019	0.361083	0.721494	2.43805	0.721761	0.000267108	0.686203	-0.0355571
9.30809	0.968376	2.48497	2.40638	26.5249	21.1305	1	0.747283	0.361596	0.730553	2.46851	0.730779	0.000225708	0.698337	-0.0324424
9.31644	0.966705	2.49359	2.41053	26.5227	21.1341	1	0.749596	0.359873	0.732816	2.4762	0.733055	0.000238459	0.699544	-0.0335112
9.3248	0.963009	2.51992	2.4267	26.5206	21.1065	1	0.756896	0.357047	0.739951	2.5004	0.740218	0.000267728	0.704236	-0.0359829
9.33316	0.965285	2.52215	2.43459	26.5184	21.0666	1	0.757946	0.356785	0.740977	2.50381	0.741229	0.000251477	0.706526	-0.0347029
9.34151	0.96473	2.55317	2.4631	26.5162	21.0456	1	0.767174	0.357537	0.75	2.53432	0.750259	0.000258641	0.714798	-0.035461
9.34987	0.966892	2.54252	2.45834	26.514	21.065	1	0.76434	0.358509	0.747228	2.52489	0.74747	0.000241776	0.713418	-0.0340524
9.35822	0.969663	2.53231	2.45549	26.5118	21.0753	1	0.761737	0.359842	0.744684	2.51623	0.744904	0.000220649	0.712589	-0.0323149
9.36658	0.967113	2.5644	2.48009	26.5096	21.0726	1	0.770958	0.36025	0.753696	2.54674	0.753938	0.000242231	0.71973	-0.0342083
9.37493	0.961701	2.52924	2.43237	26.5074	21.0534	1	0.759475	0.356262	0.742472	2.50895	0.74275	0.000278221	0.705881	-0.0368697
9.38329	0.956423	2.52978	2.41956	26.5052	21.052	1	0.758755	0.355656	0.741767	2.5067	0.742084	0.000316631	0.702161	-0.0399223
9.39164	0.949446	2.52453	2.39689	26.5033	21.0769	1	0.756007	0.355773	0.739083	2.4978	0.73945	0.000366561	0.695583	-0.0438667
9.4	0.947202	2.54332	2.40901	26.5029	21.0412	1	0.761254	0.355693	0.744213	2.5152	0.744599	0.000385684	0.699102	-0.0454976
9.40836	0.943333	2.5183	2.37559	26.5027	21.0334	1	0.753121	0.353929	0.736261	2.48842	0.736671	0.000409876	0.689403	-0.0472683
9.41671	0.941668	2.53319	2.38542	26.5025	21.0467	1	0.757294	0.35285	0.740341	2.50225	0.740765	0.000424414	0.692256	-0.0485087
9.42507	0.940003	2.56089	2.40728	26.5023	21.0796	1	0.765296	0.353229	0.748162	2.52872	0.748603	0.000441302	0.698599	-0.0500042
9.43342	0.942064	2.56638	2.4177	26.5021	21.0954	1	0.767285	0.3544	0.750107	2.53524	0.750534	0.00042705	0.701624	-0.0489102
9.44178	0.938407	2.56256	2.40472	26.5019	21.0885	1	0.76552	0.352241	0.748383	2.52951	0.748837	0.00045333	0.697855	-0.0509819
9.45013	0.934	2.58474	2.41415	26.5017	21.0993	1	0.771391	0.353307	0.754123	2.54902	0.754613	0.000489975	0.700592	-0.0540203
9.45849	0.93816	2.55941	2.40113	26.5015	21.1104	1	0.764538	0.352573	0.747423	2.52627	0.747878	0.000454589	0.696815	-0.0510629
9.46684	0.943476	2.54644	2.4025	26.5012	21.091	1	0.76156	0.350593	0.744512	2.5163	0.744925	0.000413407	0.697211	-0.0477138
9.4752	0.939257	2.55214	2.39712	26.501	21.0779	1	0.762553	0.350442	0.745482	2.51968	0.745927	0.000445259	0.69565	-0.0502778
9.48356	0.949884	2.60926	2.47918	26.5008	21.0612	1	0.781505	0.351119	0.763964	2.58188	0.76434	0.000375586	0.719465	-0.0448752
9.49191	0.944096	2.52823	2.38601	26.5006	21.0942	1	0.75616	0.343214	0.739289	2.49863	0.739695	0.00040595	0.692427	-0.0472676
9.50027	0.945121	2.37608	2.24582	26.5003	21.0662	1	0.71088	0.336096	0.694956	2.34877	0.69533	0.000374526	0.651743	-0.0435877
9.50862	0.946688	2.21211	2.09414	26.4848	21.0612	1	0.662042	0.334551	0.647223	2.18741	0.647562	0.000338724	0.607725	-0.0398363
9.51698	0.945941	2.35756	2.23012	26.4594	21.0419	1	0.70546	0.343487	0.689667	2.33088	0.690033	0.000366051	0.647185	-0.0428479
9.52533	0.945626	2.40247	2.2718	26.4339	21.0551	1	0.718844	0.348349	0.702754	2.37512	0.703129	0.000375202	0.659283	-0.0438467
9.53369	0.94367	2.38436	2.25001	26.4085	21.069	1	0.713116	0.347302	0.697154	2.35623	0.69754	0.000385766	0.652958	-0.0445812
9.54204	0.940092	2.40637	2.2622	26.383	21.0454	1	0.719129	0.34611	0.70303	2.37618	0.703444	0.000414053	0.656497	-0.0469473
9.5504	0.939886	2.41431	2.26919	26.3576	21.0264	1	0.721472	0.348956	0.705319	2.38392	0.705736	0.000416852	0.658526	-0.0472104
9.55876	0.941944	2.39257	2.25367	26.3321	21.0436	1	0.7153	0.358094	0.699286	2.36348	0.699685	0.000398955	0.654021	-0.0456644
9.56711	0.933265	2.40947	2.24869	26.3172	21.0439	1	0.718966	0.365276	0.702869	2.3758	0.703331	0.000461835	0.652576	-0.0507547
9.57547	0.924733	2.41567	2.23384	26.3166	21.0642	1	0.719446	0.366699	0.703341	2.37759	0.703863	0.000522218	0.648265	-0.0555979
9.58382	0.919871	2.44963	2.25333	26.316	21.0764	1	0.72877	0.368732	0.712456	2.40853	0.71302	0.000563768	0.653923	-0.0590972
9.59218	0.919465	2.45338	2.25579	26.3154	21.0782	1	0.729822	0.367629	0.713485	2.41201	0.714052	0.000567498	0.654636	-0.0594165
9.60053	0.918128	2.4894	2.28559	26.3149	21.065	1	0.740315	0.36971	0.723743	2.44672	0.724328	0.000585388	0.663284	-0.0610448
9.60889	0.920243	2.49502	2.29603	26.3143	21.0583	1	0.742337	0.369304	0.725719	2.45335	0.726291	0.000571555	0.666313	-0.0599777
9.61724	0.926323	2.43879	2.259	26.3137	21.0676	1	0.726584	0.367809	0.710326	2.40117	0.710842	0.000516086	0.655567	-0.0552747
9.6256	0.929696	2.33525	2.17122	26.3041	21.0665	1	0.696276	0.364396	0.680679	2.30087	0.681151	0.000471548	0.630094	-0.0510573
9.63396	0.929783	2.47483	2.30104	26.2836	21.0592	1	0.737894	0.373761	0.721377	2.43844	0.721876	0.000499116	0.667768	-0.0541083
9.64231	0.926475	2.40629	2.22937	26.263	21.0921	1	0.716932	0.370649	0.700882	2.36924	0.701391	0.000508151	0.64697	-0.0544207
9.65067	0.925335	2.42379	2.24279	26.2425	21.083	1	0.721962	0.368698	0.705802	2.3859	0.706322	0.000519783	0.650864	-0.0554573
9.65902	0.924932	2.47451	2.28875	26.2219	21.0799	1	0.737004	0.368112	0.720506	2.43561	0.721039	0.000533527	0.6642	-0.0568395
9.66738	0.924358	2.48389	2.296	26.2014	21.0543	1	0.739704	0.365199	0.723146	2.44455	0.723686	0.000539644	0.666306	-0.0573799
9.67573	0.923656	2.5167	2.32456	26.1809	21.0548	1	0.749356	0.363974	0.732582	2.47647	0.733134	0.000551847	0.674593	-0.0585408
9.68409	0.919122	2.55319	2.34667	26.1603	21.0532	1	0.759451	0.364148	0.742452	2.50995	0.743045	0.000593094	0.681009	-0.0620367
9.69244	0.915793	2.55745	2.34209	26.1398	21.0291	1	0.760156	0.363469	0.74314	2.51236	0.743758	0.000618539	0.67968	-0.0640781
9.7008	0.918499	2.43131	2.23316	26.1192	21.0128	1	0.723101	0.357162	0.706914	2.38982	0.707483	0.000569138	0.648069	-0.0594145
9.70916	0.914236	2.37351	2.16999	26.0987	21.0305	1	0.705241	0.349535	0.689452	2.33089	0.690037	0.000584668	0.629736	-0.0603006
9.71751	0.907334	2.26071	2.05135	26.0782	21.03	1	0.670696	0.344641	0.655674	2.21685	0.656276	0.000601695	0.595307	-0.0609691
9.72587	0.901336	2.13811	1.92717	26.0576	21.029	1	0.633465	0.339533	0.619284	2.09394	0.61989	0.0006059	0.55927	-0.06062
9.73422	0.896696	2.05757	1.84501	26.0371	21.0373	1	0.608969	0.335202	0.595338	2.01307	0.595948	0.000610499	0.535428	-0.0605205
9.74258	0.890068	1.982	1.76418	26.0165	21.0466	1	0.585734	0.331452	0.572618	1.93637	0.573244	0.000625804	0.511969	-0.0612755
9.75093	0.883659	1.92335	1.6996	26.0059	21.062	1	0.567582	0.328106	0.554877	1.8765	0.555519	0.000642694	0.493229	-0.0622904
9.75929	0.895053	1.99005	1.78125	26.0086	21.0544	1	0.58877	0.330014	0.575587	1.94631	0.576187	0.000599851	0.516925	-0.0592623
9.76764	0.901781	2.10988	1.90271	26.0114	21.0577	1	0.625166	0.338476	0.611168	2.06649	0.611764	0.000595204	0.552172	-0.059592
9.776	0.898452	2.15292	1.93422	26.0143	21.079	1	0.637433	0.339699	0.623169	2.10714	0.623797	0.00062793	0.561315	-0.0624827
9.78436	0.911642	2.15441	1.96402	26.0171	21.0944	1	0.639764	0.338615	0.625444	2.11455	0.625991	0.000546748	0.569964	-0.0560267
9.79271	0.924773	2.18471	2.02028	26.0199	21.0957	1	0.650662	0.336768	0.636101	2.1503	0.636573	0.000472039	0.586289	-0.050284
9.80107	0.925119	2.27706	2.10659	26.0227	21.1369	1	0.678227	0.340557	0.663041	2.24136	0.663531	0.000489731	0.611339	-0.0521915
9.80942	0.93029	2.32712	2.1649	26.0255	21.1285	1	0.693934	0.352767	0.678399	2.29315	0.678865	0.000465936	0.62826	-0.0506045
9.81778	0.931233	2.38899	2.22467	26.0283	21.1013	1	0.71253	0.383154	0.696582	2.35459	0.697054	0.000471854	0.645604	-0.0514491
9.82613	0.926847	2.37175	2.19828	26.0311	21.0823	1	0.706702	0.401721	0.69088	2.33542	0.691378	0.000498323	0.637947	-0.0534311
9.83449	0.924741	2.40996	2.22855	26.0339	21.0775	1	0.717746	0.41655	0.701682	2.37199	0.702203	0.000520929	0.646731	-0.0554714
9.84284	0.922196	2.42646	2.23766	26.0367	21.0614	1	0.722251	0.425721	0.706084	2.38693	0.706626	0.000542234	0.649374	-0.0572516
9.8512	0.91858	2.43277	2.2347	26.0395	21.058	1	0.723546	0.432155	0.707349	2.39129	0.707918	0.000568911	0.648515	-0.0594032
9.85956	0.919035	2.4178	2.22206	26.0423	21.0516	1	0.719168	0.432851	0.703068	2.37681	0.703631	0.00056225	0.644847	-0.058784
9.86791	0.91696	2.31585	2.1234	26.0451	21.0504	1	0.688514	0.420926	0.67311	2.27558	0.673663	0.000552345	0.616215	-0.0574475
9.87627	0.930306	2.2116	2.0577	26.0479	21.0507	1	0.659503	0.412197	0.644724	2.17932	0.645167	0.000442704	0.597149	-0.048018
9.88462	0.918022	2.05983	1.89097	26.0511	21.0642	1	0.612552	0.402509	0.59884	2.02447	0.599325	0.000484997	0.548763	-0.0505619
9.89298	0.927049	2.18072	2.02205	26.0547	21.0908	1	0.649835	0.405759	0.635261	2.1474	0.635718	0.000456925	0.586803	-0.0489148
9.90133	0.923439	2.41547	2.23049	26.0583	21.0811	1	0.719177	0.419369	0.703081	2.37675	0.703612	0.000531156	0.647295	-0.0563168
9.90969	0.923972	2.49611	2.30633	26.0618	21.0848	1	0.743278	0.419822	0.726639	2.45637	0.727184	0.000545067	0.669303	-0.0578812
9.91804	0.927181	2.51104	2.32818	26.0654	21.0916	1	0.74826	0.41772	0.73151	2.47276	0.732035	0.000525185	0.675645	-0.0563895
9.9264	0.929951	2.37764	2.21097	26.069	21.0954	1	0.708936	0.407149	0.693073	2.34276	0.693551	0.000478368	0.641629	-0.0519228
9.93476	0.921018	2.26145	2.08289	26.0726	21.0903	1	0.672962	0.39728	0.657894	2.22405	0.658407	0.000513011	0.604459	-0.053948
9.94311	0.916127	2.14616	1.96618	26.0762	21.0942	1	0.637957	0.389323	0.623674	2.10847	0.624191	0.000517009	0.57059	-0.0536011
9.95147	0.91675	2.05301	1.88208	26.0798	21.0825	1	0.610349	0.382395	0.596687	2.01722	0.597178	0.000490895	0.546184	-0.050994
9.95982	0.915121	1.94849	1.78316	26.0834	21.0594	1	0.579071	0.37623	0.566105	1.91386	0.56658	0.000475018	0.517478	-0.0491023
9.96818	0.908964	1.87219	1.70176	26.087	21.0783	1	0.555626	0.371085	0.543187	1.8365	0.543677	0.000489525	0.493856	-0.0498212
9.97653	0.901551	1.83934	1.65826	26.0906	21.0523	1	0.544972	0.366305	0.532772	1.80142	0.533293	0.000520098	0.481232	-0.0520606
9.98489	0.899141	1.84036	1.65475	26.0942	21.0785	1	0.544981	0.362208	0.532781	1.80149	0.533314	0.000533124	0.480213	-0.0531006
9.99324	0.89763	1.82401	1.6373	26.0978	21.0925	1	0.539956	0.358459	0.527868	1.78491	0.528404	0.000536305	0.47515	-0.0532545
10.0016	0.901002	1.80355	1.62502	26.1014	21.0932	1	0.534304	0.355262	0.522342	1.76616	0.522855	0.000512822	0.471585	-0.0512698
10.01	0.909079	1.8236	1.65786	26.1049	21.1332	1	0.541225	0.352482	0.529106	1.78889	0.529582	0.000476218	0.481115	-0.0484672
10.0183	0.917661	1.82738	1.67692	26.1085	21.143	1	0.543382	0.349655	0.531217	1.79587	0.531649	0.000432161	0.486647	-0.045002
10.0267	0.918213	1.81943	1.67067	26.1121	21.1242	1	0.541088	0.347503	0.528972	1.78827	0.5294	0.000427398	0.484831	-0.0445683
10.035	0.915579	1.84364	1.68797	26.1162	21.0963	1	0.547962	0.34528	0.535698	1.81106	0.536145	0.000447032	0.489854	-0.0462912
10.0434	0.920104	1.86472	1.71575	26.1208	21.0944	1	0.55479	0.343625	0.542369	1.83353	0.542797	0.000427907	0.497916	-0.0448812
10.0517	0.91796	1.82734	1.67748	26.1254	21.0743	1	0.543411	0.341257	0.531243	1.79595	0.531674	0.000430582	0.486811	-0.0448632
10.0601	0.917238	1.80206	1.65307	26.13	21.0448	1	0.535814	0.338925	0.523809	1.77083	0.524238	0.000428362	0.479726	-0.0445114
10.0684	0.929457	2.02023	1.87785	26.1346	21.0438	1	0.602318	0.348888	0.588826	1.99039	0.589235	0.000409326	0.544956	-0.0442793
10.0768	0.930741	2.07226	1.92869	26.1392	21.0864	1	0.617996	0.350826	0.604164	2.04221	0.604577	0.000412226	0.559711	-0.0448661
10.0852	0.940541	2.23752	2.10469	26.1437	21.112	1	0.668751	0.360464	0.653766	2.20966	0.654149	0.000382116	0.610786	-0.0433629
10.0935	0.952394	2.35491	2.24283	26.1483	21.1296	1	0.705677	0.365418	0.689877	2.33144	0.690199	0.000321995	0.650876	-0.0393231
10.1019	0.954706	2.41411	2.30482	26.1529	21.1579	1	0.723788	0.36551	0.707581	2.39122	0.707895	0.000314059	0.668863	-0.0390321
10.1102	0.964274	2.47539	2.38698	26.1575	21.1661	1	0.743731	0.364791	0.727078	2.45687	0.727332	0.000254002	0.692709	-0.0346233
10.1186	0.96298	2.46604	2.37473	26.1621	21.1625	1	0.740707	0.363577	0.724126	2.44693	0.724388	0.000262213	0.689152	-0.0352366
10.1269	0.957824	2.49308	2.38793	26.1667	21.1816	1	0.747976	0.365028	0.731231	2.47106	0.731533	0.000302003	0.692982	-0.0385512
10.1353	0.958278	2.52846	2.42296	26.1713	21.1162	1	0.758666	0.366365	0.741682	2.50637	0.741985	0.000302992	0.703148	-0.0388368
10.1436	0.958452	2.56317	2.45666	26.1758	21.0441	1	0.769112	0.368266	0.751895	2.54087	0.752201	0.000305875	0.71293	-0.0392706
10.152	0.953825	2.58072	2.46156	26.1804	21.0207	1	0.773587	0.369201	0.756268	2.55577	0.75661	0.000342264	0.714351	-0.0422593
10.1604	0.949571	2.55082	2.42202	26.185	20.9992	1	0.763891	0.375079	0.7468	2.52388	0.747169	0.000369465	0.702877	-0.0442921
10.1687	0.939948	2.57189	2.41784	26.1896	20.9813	1	0.768597	0.390715	0.751364	2.53955	0.751808	0.000443598	0.701664	-0.0501436
10.1771	0.936192	2.4012	2.24811	26.1901	20.9898	1	0.716973	0.381573	0.700914	2.36912	0.701354	0.000440064	0.652407	-0.0489475
10.1854	0.937275	2.48051	2.32486	26.1862	20.9856	1	0.740818	0.389084	0.724238	2.44793	0.724685	0.000446885	0.67468	-0.0500047
10.1938	0.942649	2.44484	2.30462	26.1823	21.0071	1	0.731043	0.401029	0.714678	2.41549	0.71508	0.000402723	0.668808	-0.0462724
10.2021	0.942742	2.42563	2.2867	26.1784	21.0098	1	0.725309	0.407378	0.709075	2.39655	0.709474	0.000398906	0.663606	-0.045868
10.2105	0.941684	2.45046	2.30756	26.1743	21.0261	1	0.732566	0.416127	0.716166	2.42054	0.716577	0.000410441	0.66966	-0.0469173
10.2188	0.942994	2.46531	2.32476	26.1702	21.0585	1	0.737217	0.421625	0.720714	2.43588	0.721118	0.000403646	0.674651	-0.0464668
10.2272	0.938268	2.29999	2.15821	26.166	21.0636	1	0.687075	0.413455	0.671681	2.27026	0.672089	0.000407804	0.626319	-0.0457696
10.2356	0.931146	2.121	1.97499	26.1619	21.0614	1	0.632593	0.401139	0.61843	2.09042	0.618849	0.00041945	0.573148	-0.0457019
10.2439	0.927019	2.10536	1.95174	26.1583	21.0365	1	0.627351	0.396519	0.613305	2.07319	0.613746	0.000441314	0.566399	-0.0473471
10.2523	0.923117	2.02535	1.86965	26.1581	21.0199	1	0.602985	0.391072	0.589486	1.99275	0.589933	0.000447242	0.542577	-0.0473564
10.2606	0.933545	2.10499	1.96529	26.1586	21.0215	1	0.628163	0.388989	0.614089	2.0757	0.614491	0.00040178	0.570332	-0.0441595
10.269	0.942249	2.2983	2.16557	26.1592	21.0201	1	0.687164	0.401039	0.671781	2.27051	0.672162	0.000381222	0.628453	-0.0437089
10.2773	0.93976	2.34822	2.20675	26.1597	21.0359	1	0.7017	0.412023	0.685992	2.3186	0.686398	0.000406287	0.640404	-0.0459939
10.2857	0.936728	2.35203	2.20321	26.1602	21.0517	1	0.702366	0.419589	0.686642	2.32087	0.687069	0.000427433	0.639377	-0.0476922
10.294	0.942323	2.31158	2.17825	26.1607	21.0302	1	0.691144	0.411462	0.675672	2.28366	0.676055	0.000382936	0.632133	-0.043922
10.3024	0.943242	2.29976	2.16925	26.1613	21.0451	1	0.687752	0.408207	0.672354	2.27243	0.672729	0.000374907	0.629522	-0.0432074
10.3108	0.941854	2.20462	2.07652	26.1618	21.0265	1	0.659103	0.399944	0.644342	2.17778	0.64471	0.000368186	0.602612	-0.0420977
10.3191	0.933002	2.21787	2.06903	26.1623	21.043	1	0.661739	0.397825	0.646941	2.18676	0.647368	0.000426783	0.600437	-0.0469312
10.3275	0.924018	2.30911	2.13363	26.1628	21.0705	1	0.6876	0.408095	0.67221	2.27238	0.672714	0.000503926	0.619184	-0.0535296
10.3358	0.926934	2.28629	2.11924	26.1635	21.0607	1	0.68125	0.407326	0.665999	2.25131	0.666479	0.000479801	0.61501	-0.0514695
10.3442	0.929379	2.34819	2.18237	26.1649	21.0391	1	0.700075	0.406406	0.684403	2.31347	0.684879	0.000476299	0.633329	-0.0515506
10.3525	0.93222	2.3715	2.21078	26.1666	21.068	1	0.707472	0.403482	0.691633	2.33784	0.692095	0.000461674	0.641575	-0.0505197
10.3609	0.933332	2.418	2.25682	26.1683	21.0926	1	0.721523	0.40118	0.70537	2.38425	0.705833	0.000463005	0.654934	-0.0508982
10.3692	0.938888	2.42578	2.27751	26.1699	21.1089	1	0.724735	0.398552	0.708513	2.39474	0.708939	0.000425783	0.660938	-0.0480007
10.3776	0.9423	2.43506	2.29457	26.1716	21.1018	1	0.728062	0.396648	0.711762	2.40564	0.712166	0.000403553	0.665889	-0.0462766
10.386	0.946359	2.46535	2.33308	26.1733	21.0556	1	0.737779	0.396501	0.721264	2.43766	0.721644	0.000379826	0.677064	-0.0445794
10.3943	0.948582	2.46668	2.33983	26.1749	21.0318	1	0.738541	0.395344	0.722008	2.44012	0.722373	0.000364285	0.679026	-0.0433471
10.4027	0.947784	2.43743	2.31016	26.1766	21.0477	1	0.729657	0.393057	0.713322	2.41078	0.713687	0.000365553	0.670414	-0.0432738
10.411	0.943014	2.31905	2.18727	26.1783	21.0363	1	0.69351	0.385916	0.67796	2.29138	0.678339	0.00037957	0.634751	-0.0435879
10.4194	0.933654	2.1892	2.04387	26.1814	21.0681	1	0.653289	0.373412	0.63867	2.15879	0.639087	0.000417171	0.593136	-0.0459512
10.4277	0.933429	2.17439	2.02962	26.1851	21.0693	1	0.648841	0.368308	0.634317	2.14408	0.634733	0.000415751	0.589	-0.0457329
10.4361	0.929308	2.09883	1.95068	26.1889	21.0546	1	0.625737	0.363697	0.611715	2.06776	0.612141	0.00042615	0.566092	-0.0460492
10.4444	0.91791	2.03305	1.86616	26.1927	21.067	1	0.604573	0.360239	0.591039	1.9981	0.591518	0.000479345	0.541565	-0.0499535
10.4528	0.91286	2.0129	1.8375	26.1964	21.0789	1	0.597907	0.35638	0.584522	1.97617	0.585026	0.00050379	0.533248	-0.0517782
10.4612	0.901687	1.96793	1.77446	26.2002	21.101	1	0.583089	0.351755	0.570036	1.92742	0.570592	0.000555688	0.514952	-0.0556401
10.4695	0.90002	1.96593	1.76945	26.204	21.1233	1	0.582285	0.349198	0.569246	1.92478	0.569811	0.00056454	0.513499	-0.0563118
10.4779	0.90697	1.95452	1.7727	26.2078	21.1041	1	0.579801	0.346834	0.566821	1.91644	0.567344	0.000522246	0.514441	-0.0529025
10.4862	0.905789	1.92781	1.74619	26.2115	21.0932	1	0.571727	0.343472	0.558928	1.88978	0.559449	0.000521648	0.50675	-0.0526991
10.4946	0.903946	1.89078	1.70918	26.2153	21.0745	1	0.560516	0.340917	0.547967	1.85275	0.548489	0.000521639	0.496008	-0.0524805
10.5029	0.907897	1.92441	1.74737	26.2191	21.0854	1	0.571001	0.338377	0.558205	1.88729	0.558714	0.000509077	0.507091	-0.0516229
10.5113	0.908211	1.941	1.7629	26.2229	21.0875	1	0.575955	0.337047	0.563058	1.90369	0.56357	0.000511718	0.511597	-0.0519727
10.5196	0.905889	1.89349	1.71529	26.2266	21.1027	1	0.561561	0.334221	0.548991	1.85618	0.549503	0.00051182	0.497781	-0.0517216
10.528	0.900085	1.83659	1.65311	26.2304	21.1013	1	0.54398	0.331729	0.531802	1.79816	0.532329	0.000527054	0.479736	-0.0525929
10.5364	0.89766	1.84249	1.65393	26.2342	21.1022	1	0.54543	0.329703	0.53322	1.80301	0.533762	0.00054158	0.479975	-0.0537869
10.5447	0.901756	1.84109	1.66021	26.238	21.105	1	0.545516	0.3278	0.533305	1.80322	0.533825	0.00051951	0.481798	-0.0520272
10.5531	0.901496	1.84243	1.66095	26.242	21.095	1	0.545882	0.325957	0.533662	1.80443	0.534183	0.000521263	0.482012	-0.0521713
10.5614	0.910192	1.85964	1.6932	26.246	21.108	1	0.552093	0.324748	0.539697	1.82467	0.540177	0.000479686	0.491371	-0.0488053
10.5698	0.921159	2.00177	1.844	26.2501	21.0999	1	0.595705	0.33119	0.582367	1.96872	0.58282	0.000453289	0.535134	-0.0476857
10.5781	0.92768	2.09892	1.94732	26.2541	21.0853	1	0.625535	0.341328	0.61152	2.06714	0.611956	0.000435979	0.565117	-0.0468382
10.5865	0.94129	2.22777	2.09708	26.2582	21.089	1	0.665941	0.347669	0.651026	2.20038	0.651402	0.000375659	0.608578	-0.0428234
10.5948	0.952822	2.34658	2.23601	26.2622	21.0656	1	0.703255	0.353028	0.687502	2.3234	0.68782	0.00031797	0.648896	-0.0389238
10.6032	0.963454	2.44017	2.35097	26.2662	21.0524	1	0.733013	0.354796	0.716604	2.4215	0.71686	0.000256135	0.682258	-0.0346012
10.6116	0.964273	2.40821	2.32214	26.2703	21.0651	1	0.723541	0.355036	0.707345	2.39019	0.707592	0.000247118	0.673891	-0.0337003
10.6199	0.967332	2.3909	2.3128	26.2743	21.0843	1	0.718831	0.363362	0.702737	2.37455	0.702962	0.000224332	0.671181	-0.0317808
10.6283	0.963424	2.23359	2.15191	26.2784	21.0897	1	0.670954	0.357007	0.655932	2.21648	0.656166	0.000234644	0.624489	-0.0316771
10.6366	0.966965	2.32764	2.25076	26.2825	21.0927	1	0.699754	0.361016	0.684087	2.31154	0.684308	0.000220853	0.653178	-0.0311305
10.645	0.970272	2.41163	2.33995	26.2865	21.071	1	0.725534	0.367588	0.70929	2.39662	0.709496	0.000205914	0.679061	-0.0304353
10.6533	0.972275	2.46242	2.39412	26.2905	21.0544	1	0.741138	0.371707	0.724546	2.44812	0.724743	0.000196089	0.694781	-0.0299612
10.6617	0.967152	2.48648	2.40478	26.2946	21.0558	1	0.747535	0.383179	0.730801	2.46938	0.731036	0.000234588	0.697874	-0.0331618
10.67	0.965202	2.46289	2.37727	26.2986	21.0579	1	0.74013	0.378622	0.723555	2.44494	0.723801	0.00024616	0.68989	-0.0339114
10.6784	0.958685	2.19061	2.10021	26.303	21.0619	1	0.657362	0.366457	0.642639	2.17166	0.642899	0.000259944	0.609486	-0.0334131
10.6868	0.957138	2.17324	2.08031	26.3109	21.0803	1	0.651934	0.367922	0.637324	2.15374	0.637592	0.000267541	0.603711	-0.0338814
10.6951	0.977557	2.25185	2.20139	26.3126	21.0799	1	0.678557	0.371151	0.66336	2.24127	0.663506	0.000145153	0.638848	-0.0246579
10.7035	0.973034	2.2943	2.23242	26.3128	21.0554	1	0.690653	0.388179	0.675191	2.28134	0.675369	0.000177697	0.647854	-0.0275157
10.7118	0.965339	2.30636	2.22639	26.3134	21.0237	1	0.693105	0.398077	0.67759	2.28962	0.677819	0.000229606	0.646105	-0.0317144
10.7202	0.958725	2.3462	2.24937	26.314	21.0242	1	0.704051	0.404861	0.688289	2.32592	0.688567	0.000278143	0.652772	-0.0357943
10.7285	0.958837	2.38135	2.28333	26.3147	21.035	1	0.714615	0.409818	0.698616	2.36082	0.698898	0.000281539	0.662627	-0.0362706
10.7369	0.954608	2.41939	2.30956	26.3153	21.0602	1	0.725351	0.410517	0.709113	2.39639	0.709428	0.000315422	0.67024	-0.0391887
10.7452	0.949328	2.48857	2.36249	26.3159	21.062	1	0.745222	0.410797	0.728537	2.46216	0.728899	0.000362185	0.685602	-0.0432971
10.7536	0.959434	2.53041	2.42778	26.3166	21.0375	1	0.759448	0.409236	0.742445	2.50892	0.74274	0.000294824	0.704547	-0.0381933
10.762	0.95009	2.54173	2.41488	26.3172	21.077	1	0.76127	0.407692	0.744227	2.51517	0.744591	0.000364356	0.700804	-0.0437878
10.7703	0.94849	2.44845	2.32235	26.3178	21.1052	1	0.733072	0.398971	0.71666	2.42205	0.717022	0.000362241	0.673951	-0.0430715
10.7787	0.947357	2.31972	2.19764	26.3185	21.0944	1	0.694356	0.384546	0.678808	2.29415	0.679159	0.000350741	0.637761	-0.0413979
10.787	0.943863	2.17541	2.05337	26.3191	21.085	1	0.650658	0.375906	0.636086	2.14983	0.636437	0.00035075	0.595893	-0.0405437
10.7954	0.939483	2.12658	1.99789	26.3198	21.056	1	0.635432	0.369087	0.621206	2.09963	0.621575	0.000369635	0.579794	-0.0417809
10.8037	0.927833	2.0656	1.91668	26.3204	21.0223	1	0.615622	0.36368	0.601831	2.03439	0.602259	0.000428153	0.556224	-0.0460351
10.8121	0.916335	1.9714	1.80651	26.3186	21.0232	1	0.586037	0.357847	0.572914	1.93686	0.573388	0.000473732	0.524255	-0.0491329
10.8204	0.91389	1.93145	1.76516	26.3126	21.0724	1	0.573847	0.352951	0.561	1.89663	0.561478	0.000477693	0.512254	-0.049224
10.8288	0.913321	1.89507	1.73082	26.3065	21.073	1	0.562965	0.348695	0.550362	1.86067	0.550834	0.000471792	0.502287	-0.0485463
10.8372	0.9155	1.90408	1.74322	26.3005	21.0737	1	0.56592	0.351189	0.553249	1.87039	0.553711	0.000462122	0.505887	-0.0478239
10.8455	0.920716	2.13377	1.96474	26.2944	21.082	1	0.634931	0.36567	0.620708	2.09835	0.621194	0.000485898	0.570174	-0.0510207
10.8539	0.92712	2.29732	2.12994	26.2883	21.0636	1	0.684566	0.37155	0.669238	2.26226	0.669719	0.000480885	0.618113	-0.0516054
10.8622	0.934134	2.41832	2.25904	26.2823	21.0559	1	0.721747	0.373633	0.70559	2.38497	0.706047	0.0004575	0.65558	-0.0504673
10.8706	0.935021	2.47017	2.30967	26.2762	21.0611	1	0.737366	0.374989	0.720858	2.43656	0.721319	0.000461015	0.670272	-0.0510475
10.8789	0.93921	2.52127	2.36801	26.2702	21.0952	1	0.75332	0.375616	0.736455	2.48918	0.736895	0.000440215	0.687201	-0.0496942
10.8873	0.941091	2.58038	2.42839	26.2641	21.1086	1	0.771305	0.377176	0.754038	2.54856	0.754474	0.000436592	0.704724	-0.0497501
10.8956	0.948928	2.57306	2.44164	26.2581	21.1091	1	0.770453	0.375343	0.753205	2.54554	0.753583	0.000377436	0.70857	-0.0450131
10.904	0.950956	2.54605	2.42118	26.252	21.0978	1	0.762709	0.374886	0.745635	2.51991	0.745993	0.000358645	0.702632	-0.0433614
10.9124	0.955485	2.59296	2.4775	26.2459	21.0786	1	0.77754	0.387638	0.760135	2.5688	0.760466	0.000331521	0.718977	-0.0414892
10.9207	0.952876	2.47464	2.35848	26.2399	21.0601	1	0.741662	0.391203	0.725028	2.45022	0.725363	0.000334942	0.684436	-0.0409269
10.9291	0.949209	2.21841	2.10577	26.2446	21.0452	1	0.664304	0.375767	0.64943	2.19482	0.649754	0.000323624	0.611101	-0.0386522
10.9374	0.950325	2.38997	2.27096	26.2836	21.0497	1	0.715834	0.386204	0.699827	2.36511	0.700168	0.000340992	0.659038	-0.0411298
10.9458	0.949349	2.47683	2.35138	26.3252	21.0743	1	0.741709	0.401189	0.725105	2.45056	0.725465	0.00036033	0.682375	-0.0430895
10.9541	0.945112	2.48474	2.34831	26.3667	21.0771	1	0.743375	0.407645	0.726736	2.45618	0.727128	0.000391716	0.681487	-0.0456412
10.9625	0.939269	2.53695	2.38288	26.4083	21.0848	1	0.758016	0.414955	0.741046	2.50469	0.741489	0.000442519	0.691519	-0.0499702
10.9708	0.937433	2.5547	2.39483	26.4403	21.0961	1	0.763004	0.413532	0.745925	2.52123	0.746384	0.000459092	0.694986	-0.0513981
10.9792	0.93972	2.60899	2.45172	26.4417	21.0895	1	0.779618	0.413047	0.762165	2.57606	0.762617	0.000451706	0.711496	-0.0511208
10.9876	0.941071	2.60054	2.44729	26.4408	21.0868	1	0.777325	0.409247	0.759923	2.56845	0.760364	0.000440152	0.710209	-0.0501548
10.9959	0.942465	2.63918	2.48742	26.4399	21.0954	1	0.789126	0.405452	0.771455	2.60739	0.771891	0.000436124	0.721856	-0.0500349
11.0043	0.943378	2.39436	2.25868	26.439	21.1206	1	0.716057	0.389507	0.700034	2.36597	0.700423	0.000389392	0.655475	-0.0449479
11.0126	0.937111	2.19685	2.05885	26.4381	21.1097	1	0.656092	0.379576	0.641394	2.16792	0.64179	0.000396816	0.597484	-0.044306
11.021	0.92348	2.1006	1.93994	26.4372	21.0905	1	0.625443	0.373126	0.611437	2.06695	0.611899	0.00046167	0.562975	-0.0489239
11.0293	0.918232	2.04499	1.87777	26.4363	21.0497	1	0.608167	0.369348	0.594553	2.00998	0.595033	0.000480269	0.544934	-0.050099
11.0377	0.918	2.04866	1.88067	26.4354	21.0629	1	0.609227	0.369628	0.595588	2.01348	0.596071	0.000482498	0.545776	-0.0502949
11.046	0.918403	2.04194	1.87534	26.4346	21.0931	1	0.607285	0.369602	0.59369	2.00705	0.594168	0.000478551	0.544228	-0.0499404
11.0544	0.921336	2.04419	1.88338	26.4346	21.0913	1	0.608351	0.370242	0.594733	2.01052	0.595195	0.000461859	0.546562	-0.0486326
11.0628	0.920149	1.98937	1.83052	26.4349	21.0975	1	0.591879	0.369305	0.578629	1.9561	0.579085	0.000456252	0.531223	-0.0478625
11.0711	0.927316	1.98204	1.83797	26.4353	21.0978	1	0.59064	0.368636	0.577418	1.95187	0.577832	0.000413772	0.533383	-0.0444491
11.0795	0.933564	1.97853	1.8471	26.4357	21.0813	1	0.590416	0.36934	0.577198	1.951	0.577575	0.000377538	0.536032	-0.0415433
11.0878	0.917187	1.95854	1.79638	26.4361	21.0542	1	0.582325	0.370557	0.569287	1.92458	0.569753	0.000465845	0.521314	-0.0484396
11.0962	0.939883	2.25733	2.12187	26.4364	21.0483	1	0.674576	0.389076	0.659459	2.22892	0.659848	0.000389767	0.615773	-0.0440752
11.1045	0.943188	2.3765	2.24143	26.4368	21.0237	1	0.710688	0.405452	0.694782	2.34823	0.69517	0.000387782	0.650468	-0.0447023
11.1129	0.943757	2.4268	2.29031	26.4372	21.0255	1	0.725827	0.406048	0.709578	2.39822	0.70997	0.000392027	0.664655	-0.0453152
11.1212	0.945336	2.44862	2.31475	26.4376	21.0251	1	0.732607	0.404248	0.716207	2.42059	0.716591	0.000384447	0.671747	-0.0448443
11.1296	0.945092	2.4754	2.33948	26.4379	21.0268	1	0.740581	0.402415	0.724001	2.44694	0.724392	0.000390383	0.678925	-0.0454672
11.138	0.945179	2.48746	2.3511	26.4383	21.0638	1	0.744204	0.400269	0.727543	2.45891	0.727934	0.000391663	0.682295	-0.0456391
11.1463	0.942831	2.48924	2.34693	26.4387	21.0698	1	0.744348	0.397664	0.727685	2.45944	0.728094	0.000408732	0.681084	-0.0470096
11.1547	0.938972	2.48565	2.33397	26.4391	21.0624	1	0.742639	0.392917	0.726014	2.45389	0.726449	0.000435697	0.677323	-0.0491268
11.163	0.927875	2.4563	2.27913	26.4394	21.0559	1	0.732061	0.389825	0.715673	2.41921	0.716182	0.000508841	0.66141	-0.0547723
11.1714	0.924647	2.45775	2.27255	26.4398	21.0623	1	0.731967	0.388895	0.715581	2.41897	0.716113	0.000531928	0.659501	-0.056612
11.1797	0.927677	2.47907	2.29976	26.4402	21.078	1	0.738814	0.387444	0.722276	2.44153	0.722791	0.000514967	0.667397	-0.0553944
11.1881	0.928169	2.47663	2.29872	26.4406	21.1173	1	0.738167	0.387331	0.721643	2.43938	0.722154	0.000510956	0.667096	-0.0550581
11.1964	0.929005	2.46889	2.29361	26.441	21.0954	1	0.735997	0.386742	0.719521	2.43219	0.720024	0.000503436	0.66561	-0.0544137
11.2048	0.930983	2.41033	2.2438	26.4413	21.0766	1	0.718846	0.385916	0.702766	2.3755	0.703244	0.000477803	0.651157	-0.0520867
11.2132	0.933077	2.416	2.25418	26.4417	21.0783	1	0.720874	0.383194	0.704745	2.38214	0.705209	0.000464394	0.654169	-0.0510403
11.2215	0.926481	2.44843	2.26843	26.4421	21.0577	1	0.729489	0.385854	0.713159	2.41074	0.713676	0.000517009	0.658304	-0.055372
11.2299	0.925691	2.35572	2.18073	26.4425	21.0604	1	0.701746	0.382795	0.686033	2.31906	0.686535	0.00050278	0.632854	-0.0536816
11.2382	0.917193	2.20164	2.01947	26.4428	21.0696	1	0.654612	0.372609	0.639949	2.16347	0.640473	0.000523629	0.586055	-0.0544182
11.2466	0.908836	2.07977	1.89023	26.4432	21.0833	1	0.617217	0.366182	0.603396	2.04007	0.603941	0.000544565	0.548551	-0.0553902
11.2549	0.904285	1.98333	1.79354	26.4436	21.0776	1	0.587998	0.360818	0.574833	1.94358	0.575378	0.000545238	0.520491	-0.0548871
11.2633	0.896461	1.8581	1.66581	26.444	21.0788	1	0.54991	0.356053	0.537594	1.81782	0.538146	0.000552568	0.483423	-0.0547231
11.2716	0.892506	1.86938	1.66843	26.4443	21.0852	1	0.55275	0.352995	0.540377	1.8273	0.540955	0.000577159	0.484182	-0.0567722
11.28	0.8894	1.84054	1.63697	26.4455	21.0908	1	0.543843	0.350131	0.531671	1.79792	0.532255	0.000584673	0.475052	-0.0572035
11.2884	0.892905	1.83627	1.63963	26.4475	21.0863	1	0.54301	0.347472	0.530853	1.79509	0.531418	0.000564828	0.475825	-0.0555925
11.2967	0.891769	1.77257	1.58071	26.4496	21.1157	1	0.524039	0.344581	0.512309	1.7324	0.51286	0.00055102	0.458727	-0.0541327
11.3051	0.896604	1.75741	1.57568	26.4517	21.0773	1	0.520119	0.342842	0.508477	1.71936	0.508999	0.0005219	0.457267	-0.0517318
11.3134	0.90676	1.74923	1.58621	26.4537	21.0781	1	0.518883	0.340651	0.507263	1.71508	0.507731	0.000468449	0.460321	-0.0474105
11.3218	0.909702	1.71155	1.55698	26.4558	21.0765	1	0.508034	0.339097	0.496663	1.67919	0.497107	0.000443896	0.45184	-0.0452671
11.3301	0.914739	1.73486	1.58701	26.4578	21.0589	1	0.515539	0.33727	0.503994	1.70389	0.504419	0.000424841	0.460555	-0.043864
11.3385	0.914258	1.73934	1.59021	26.4599	21.0563	1	0.51681	0.336339	0.50524	1.70811	0.505669	0.000428341	0.461483	-0.0441852
11.3468	0.918168	1.73461	1.59266	26.4619	21.061	1	0.515854	0.3346	0.504306	1.70488	0.504714	0.000407696	0.462195	-0.0425192
11.3552	0.920688	1.73599	1.59833	26.464	21.0637	1	0.516557	0.33299	0.504991	1.70716	0.505387	0.000395455	0.463839	-0.0415476
11.3636	0.920253	1.74875	1.60929	26.466	21.0582	1	0.520302	0.331776	0.508655	1.71955	0.509055	0.000400545	0.467021	-0.0420346
11.3719	0.919708	1.74124	1.60142	26.4681	21.0381	1	0.518003	0.330235	0.506407	1.71196	0.506809	0.000401552	0.464737	-0.042072
11.3803	0.922851	1.71693	1.58448	26.4702	21.0461	1	0.511132	0.328353	0.49969	1.6892	0.50007	0.000380449	0.45982	-0.0402506
11.3886	0.915932	1.80582	1.65411	26.4722	21.0357	1	0.536771	0.330144	0.524749	1.77403	0.525185	0.000436033	0.480028	-0.0451571
11.397	0.938451	1.92094	1.80292	26.4743	21.0121	1	0.573868	0.333436	0.561007	1.89619	0.561347	0.000339586	0.523212	-0.0381346
11.4053	0.935817	2.04668	1.91528	26.4763	21.0163	1	0.611056	0.343377	0.597378	2.01917	0.597756	0.000377295	0.55582	-0.0419356
11.4137	0.940561	2.2288	2.09647	26.4784	21.0424	1	0.666143	0.353039	0.651221	2.20106	0.651601	0.000380498	0.608402	-0.0431992
11.422	0.949374	2.36538	2.24569	26.4804	21.0537	1	0.708343	0.358564	0.692482	2.34031	0.692825	0.000343947	0.651704	-0.0411216
11.4304	0.953921	2.43286	2.32075	26.4825	21.0536	1	0.72928	0.369818	0.712954	2.40939	0.713276	0.00032198	0.673488	-0.0397881
11.4388	0.957669	2.46446	2.36011	26.4845	21.0921	1	0.739363	0.380062	0.722813	2.44262	0.723112	0.000299636	0.684911	-0.0382016
11.4471	0.959157	2.49654	2.39456	26.4866	21.1088	1	0.749234	0.389071	0.732461	2.47518	0.732754	0.000292863	0.694908	-0.0378455
11.4555	0.961378	2.45211	2.35734	26.4886	21.0976	1	0.73626	0.382432	0.719781	2.43228	0.720053	0.000272015	0.684107	-0.0359455
11.4638	0.967151	2.24779	2.17396	26.4905	21.0319	1	0.675775	0.369265	0.660646	2.23233	0.660858	0.000212078	0.630888	-0.0299698
11.4722	0.961472	2.3118	2.22227	26.491	21.0088	1	0.694118	0.374593	0.678609	2.29315	0.678864	0.000255821	0.644907	-0.033957
11.4805	0.954489	2.40184	2.29252	26.4911	21.0109	1	0.72007	0.383413	0.70395	2.37895	0.704264	0.000313961	0.665294	-0.0389695
11.4889	0.958696	2.41268	2.31303	26.4913	21.018	1	0.723994	0.385793	0.707786	2.39181	0.708072	0.000286219	0.671247	-0.036825
11.4972	0.953694	2.4532	2.3396	26.4914	21.037	1	0.73534	0.386941	0.718878	2.42942	0.719204	0.000326277	0.678957	-0.0402479
11.5056	0.954391	2.46907	2.35645	26.4915	21.046	1	0.74021	0.387095	0.723639	2.44549	0.723963	0.000323439	0.683849	-0.0401133
11.514	0.95348	2.54467	2.42626	26.4917	21.0493	1	0.76272	0.390813	0.745647	2.51989	0.745987	0.000340008	0.704107	-0.0418797
11.5223	0.946336	2.57292	2.43481	26.4918	21.049	1	0.769966	0.392318	0.752731	2.54401	0.753128	0.000396571	0.706589	-0.0465387
11.5307	0.942004	2.59548	2.44495	26.492	21.0542	1	0.775973	0.391978	0.758602	2.56396	0.759034	0.000432344	0.70953	-0.0495044
11.539	0.941454	2.60469	2.4522	26.4921	21.0458	1	0.778634	0.391526	0.761203	2.57276	0.761641	0.000437991	0.711634	-0.0500063
11.5474	0.942592	2.68344	2.52941	26.4922	21.0537	1	0.802377	0.39329	0.784413	2.65118	0.784855	0.000442462	0.73404	-0.0508149
11.5557	0.933359	2.60127	2.42783	26.4924	21.0674	1	0.776206	0.38445	0.758835	2.56497	0.759333	0.000497898	0.704561	-0.0547714
11.5641	0.934635	2.47002	2.30852	26.4925	21.082	1	0.737255	0.385702	0.720753	2.43621	0.721217	0.000463719	0.669938	-0.0512791
11.5724	0.932022	2.48092	2.31225	26.4927	21.058	1	0.740078	0.387881	0.723512	2.4456	0.723996	0.00048439	0.671021	-0.0529752
11.5808	0.930714	2.54126	2.36518	26.4928	21.0526	1	0.757859	0.390504	0.740893	2.50439	0.741399	0.000505717	0.686382	-0.0550173
11.5892	0.930342	2.56746	2.38862	26.4929	21.0536	1	0.76561	0.392365	0.748471	2.53001	0.748985	0.000513672	0.693183	-0.0558016
11.5975	0.927663	2.55247	2.36782	26.4931	21.0514	1	0.760687	0.391367	0.743659	2.51381	0.744189	0.000530317	0.687148	-0.0570418
11.6059	0.927308	2.56666	2.38008	26.4932	21.0493	1	0.764854	0.393158	0.747732	2.52759	0.748268	0.000535879	0.690705	-0.0575632
11.6142	0.922439	2.50797	2.31359	26.4933	21.077	1	0.746564	0.388518	0.729843	2.46724	0.730402	0.0005587	0.671409	-0.0589926
11.6226	0.922124	2.43139	2.24204	26.4935	21.0731	1	0.723708	0.381634	0.707508	2.39174	0.708052	0.000543837	0.650646	-0.057406
11.6309	0.918302	2.45891	2.25803	26.4936	21.0458	1	0.731277	0.384999	0.714907	2.41685	0.715484	0.000576989	0.655286	-0.0601978
11.6393	0.915887	2.49125	2.2817	26.4938	21.0326	1	0.740495	0.387556	0.723919	2.44737	0.724521	0.000601857	0.662156	-0.0623645
11.6476	0.911808	2.47751	2.25901	26.4939	21.0365	1	0.73574	0.385394	0.71927	2.43176	0.719898	0.000627563	0.655572	-0.0643262
11.656	0.913731	2.49108	2.27621	26.494	21.0319	1	0.74009	0.384975	0.72352	2.44608	0.724138	0.000617238	0.660562	-0.063576
11.6644	0.915884	2.51135	2.30009	26.4912	21.0265	1	0.746468	0.386475	0.729759	2.46712	0.730366	0.00060673	0.667493	-0.0628726
11.6727	0.91748	2.48353	2.27863	26.487	21.0637	1	0.738465	0.381556	0.721932	2.44062	0.722521	0.000588626	0.661263	-0.0612572
11.6811	0.912613	2.44024	2.22697	26.4827	21.0674	1	0.724801	0.38133	0.708578	2.39559	0.70919	0.000612483	0.646272	-0.0629184
11.6894	0.909044	2.43807	2.21631	26.4785	21.0826	1	0.72358	0.380831	0.707383	2.39164	0.70802	0.00063693	0.643179	-0.0648407
11.6978	0.914914	2.45168	2.24308	26.4742	21.0892	1	0.728574	0.381761	0.712264	2.408	0.712863	0.000599145	0.650948	-0.0619154
11.7061	0.914493	2.43959	2.23103	26.47	21.0926	1	0.724917	0.381063	0.708687	2.39591	0.709286	0.000599147	0.647451	-0.0618347
11.7145	0.92062	2.44599	2.25189	26.4657	21.0683	1	0.727814	0.378952	0.711518	2.40533	0.712075	0.000557669	0.653505	-0.0585706
11.7228	0.932495	2.61796	2.44083	26.4615	21.0651	1	0.781016	0.377098	0.763558	2.58095	0.764066	0.000507588	0.708336	-0.0557302
11.7312	0.922505	2.52566	2.32933	26.4572	21.0638	1	0.751793	0.372286	0.735003	2.48468	0.735565	0.000562161	0.675979	-0.0595862
11.7396	0.918147	2.30952	2.12052	26.453	21.0491	1	0.686827	0.37421	0.671449	2.26994	0.671992	0.000542962	0.615381	-0.0566113
11.7479	0.910474	2.24016	2.03953	26.4487	21.0465	1	0.66505	0.377125	0.650168	2.19816	0.650744	0.000576021	0.591877	-0.0588674
11.7563	0.901476	2.20296	1.98592	26.4445	21.0704	1	0.652697	0.377749	0.638085	2.15751	0.638709	0.000623391	0.57632	-0.0623887
11.7646	0.899709	2.25009	2.02441	26.4402	21.0904	1	0.666397	0.372999	0.651481	2.20284	0.652129	0.000648152	0.58749	-0.0646394
11.773	0.895799	2.20589	1.97602	26.436	21.0661	1	0.652734	0.373418	0.638124	2.15776	0.638784	0.000660193	0.573445	-0.0653395
11.7813	0.890108	2.20558	1.96322	26.4317	21.0551	1	0.651811	0.37897	0.63722	2.15483	0.637916	0.000696146	0.569731	-0.0681852
11.7897	0.889175	2.18705	1.94469	26.4275	21.0613	1	0.6462	0.378663	0.631735	2.1363	0.632431	0.000696161	0.564354	-0.0680767
11.798	0.891237	2.23109	1.98844	26.4232	21.0763	1	0.659516	0.379138	0.644752	2.18028	0.645449	0.000696961	0.577049	-0.0684001
11.8064	0.892761	2.27475	2.03085	26.4189	21.0615	1	0.672654	0.37987	0.657594	2.22367	0.658295	0.000700648	0.589358	-0.0689367
11.8148	0.897741	2.33433	2.09562	26.4147	21.0696	1	0.69104	0.384423	0.675571	2.28434	0.676257	0.000685607	0.608155	-0.0681021
11.8231	0.904619	2.33677	2.11382	26.4105	21.0663	1	0.692825	0.39702	0.677321	2.2901	0.677961	0.000640161	0.613435	-0.0645259
11.8315	0.902534	2.26643	2.04556	26.4062	21.0573	1	0.671663	0.405579	0.656626	2.22018	0.657261	0.000634468	0.593626	-0.0636351
11.8398	0.903019	2.10917	1.90456	26.4019	21.0555	1	0.625121	0.400778	0.611132	2.06634	0.61172	0.000587506	0.552708	-0.0590123
11.8482	0.904084	2.01906	1.82556	26.3977	21.0547	1	0.598571	0.395164	0.585162	1.97851	0.585718	0.000556228	0.529783	-0.0559348
11.8565	0.898511	2.00617	1.80299	26.3935	21.0665	1	0.594025	0.39129	0.580701	1.96354	0.581286	0.000584786	0.523232	-0.0580541
11.8649	0.896814	2.19215	1.966	26.3895	21.0961	1	0.648818	0.403309	0.634292	2.14478	0.634941	0.000649685	0.570537	-0.0644039
11.8732	0.891263	2.20527	1.96548	26.3854	21.1095	1	0.651888	0.414519	0.637296	2.15506	0.637985	0.000688736	0.570389	-0.0675958
11.8816	0.891421	2.2615	2.01594	26.3814	21.1257	1	0.668531	0.419396	0.653567	2.21008	0.654272	0.000705265	0.585032	-0.0692409
11.89	0.900453	2.2842	2.05681	26.3773	21.1181	1	0.676613	0.418177	0.661467	2.23659	0.66212	0.000653094	0.596892	-0.0652275
11.8983	0.90555	2.25221	2.03948	26.3732	21.1241	1	0.667897	0.412027	0.652947	2.20767	0.653558	0.000610975	0.591864	-0.0616937
11.9067	0.905815	2.31105	2.09341	26.3692	21.1336	1	0.68539	0.410914	0.670046	2.26548	0.670671	0.000625179	0.607514	-0.0631578
11.915	0.908868	2.34702	2.13314	26.3662	21.1043	1	0.696532	0.410198	0.68094	2.30224	0.681554	0.000614332	0.619042	-0.0625119
11.9234	0.911311	2.37043	2.1602	26.3665	21.1088	1	0.703864	0.407601	0.688107	2.32641	0.688711	0.000603825	0.626897	-0.0618141
11.9317	0.909105	2.44205	2.22008	26.3671	21.1079	1	0.724771	0.408758	0.708547	2.39557	0.709184	0.000637541	0.644273	-0.0649111
11.9401	0.908193	2.47173	2.24481	26.3677	21.128	1	0.733431	0.408454	0.717013	2.42421	0.717665	0.000651761	0.65145	-0.0662143
11.9484	0.908774	2.45723	2.23306	26.3682	21.1383	1	0.729223	0.40732	0.7129	2.41029	0.713543	0.000643842	0.648041	-0.0655025
11.9568	0.908599	2.48137	2.25457	26.3688	21.1536	1	0.736358	0.407683	0.719874	2.43388	0.720526	0.000651412	0.654283	-0.0662427
11.9652	0.904843	2.40851	2.1794	26.3694	21.1165	1	0.714142	0.402935	0.698151	2.36052	0.698809	0.000658264	0.632467	-0.0663422
11.9735	0.894923	2.17373	1.94528	26.37	21.1079	1	0.643089	0.3892	0.628696	2.1259	0.629352	0.000656035	0.564526	-0.0648262
11.9819	0.886429	2.08152	1.84524	26.3706	21.104	1	0.614645	0.381853	0.600879	2.03202	0.601558	0.000678984	0.535493	-0.0660652
11.9902	0.875357	2.02794	1.77518	26.3711	21.097	1	0.597327	0.377872	0.583956	1.97501	0.584682	0.000725999	0.515163	-0.0695195
11.9986	0.874438	1.96907	1.72185	26.3717	21.0919	1	0.579869	0.375435	0.566888	1.9173	0.567598	0.000710118	0.499686	-0.0679114
12.0069	0.872616	1.93193	1.68583	26.3723	21.0988	1	0.568696	0.372802	0.555967	1.8804	0.556674	0.000706835	0.489232	-0.0674413
12.0153	0.871572	1.89944	1.65547	26.3729	21.1078	1	0.558998	0.373003	0.546487	1.84836	0.547188	0.000700641	0.480421	-0.0667672
12.0236	0.877989	1.85047	1.62468	26.3734	21.1002	1	0.545375	0.371906	0.533168	1.80319	0.533816	0.000648474	0.471486	-0.0623301
12.032	0.874478	1.81491	1.58709	26.374	21.0875	1	0.534473	0.371306	0.52251	1.76721	0.523165	0.000654317	0.460578	-0.0625865
12.0404	0.889513	1.78589	1.58853	26.3746	21.0462	1	0.527706	0.370569	0.515896	1.74457	0.516463	0.000566729	0.460995	-0.0554681
12.0487	0.891001	1.79494	1.59926	26.3752	21.0368	1	0.530559	0.371897	0.518685	1.75397	0.519247	0.000561934	0.464109	-0.0551381
12.0571	0.882174	1.8008	1.58863	26.3758	21.0117	1	0.531238	0.373833	0.519346	1.75637	0.519955	0.000609422	0.461025	-0.0589302
12.0654	0.891982	1.83071	1.63308	26.3763	21.0066	1	0.54126	0.375076	0.529136	1.7893	0.529704	0.000567972	0.473923	-0.0557813
12.0738	0.891115	1.86872	1.66521	26.3769	20.9978	1	0.552381	0.376433	0.540018	1.82611	0.540603	0.00058442	0.483249	-0.0573537
12.0821	0.897582	1.84095	1.65242	26.3775	21.009	1	0.544966	0.376213	0.532766	1.80147	0.533308	0.00054154	0.479536	-0.0537718
12.0905	0.89456	1.83149	1.63836	26.3781	21.0377	1	0.541796	0.375071	0.529669	1.79105	0.530224	0.000554656	0.475457	-0.0547665
12.0988	0.884829	1.80788	1.59965	26.3786	21.0433	1	0.533644	0.370848	0.5217	1.76428	0.522298	0.000598032	0.464222	-0.058076
12.1072	0.878491	1.81748	1.59664	26.3792	21.0175	1	0.535715	0.367777	0.523724	1.77124	0.524358	0.000634297	0.46335	-0.061008
12.1156	0.882626	1.82782	1.61328	26.3798	21.0157	1	0.539263	0.367661	0.527193	1.7829	0.527809	0.000616195	0.468177	-0.0596313
12.1239	0.888908	1.7804	1.58258	26.3804	21.0103	1	0.526014	0.365823	0.514242	1.73899	0.51481	0.000568083	0.459267	-0.0555427
12.1323	0.896739	1.73254	1.55363	26.3809	21.0328	1	0.512776	0.362886	0.501298	1.69508	0.501812	0.000513845	0.450869	-0.050943
12.1406	0.884477	1.66958	1.4769	26.3815	21.0571	1	0.492796	0.35998	0.481753	1.62919	0.482307	0.000553974	0.428599	-0.0537078
12.149	0.864921	1.59607	1.38052	26.3821	21.0605	1	0.469018	0.356243	0.458517	1.55093	0.459136	0.000619231	0.40063	-0.058506
12.1573	0.853994	1.55503	1.32804	26.3827	21.0514	1	0.455831	0.353107	0.445624	1.50749	0.446276	0.000652111	0.385401	-0.060875
12.1657	0.846123	1.50365	1.27229	26.3833	21.0534	1	0.439983	0.34971	0.430135	1.45521	0.430799	0.000664558	0.369221	-0.0615782
12.174	0.84761	1.47864	1.25339	26.3838	21.0263	1	0.432814	0.347402	0.423122	1.43146	0.423769	0.00064719	0.363738	-0.0600307
12.1824	0.85692	1.4513	1.24377	26.3844	21.0224	1	0.425711	0.346433	0.416175	1.40782	0.416772	0.000596417	0.360945	-0.0558268
12.1908	0.848199	1.39325	1.18178	26.385	21.0174	1	0.407871	0.344401	0.398739	1.34896	0.399347	0.000607458	0.342956	-0.0563904
12.1991	0.847464	1.33767	1.1336	26.3856	21.038	1	0.391531	0.342334	0.382769	1.29494	0.383355	0.000586047	0.328974	-0.0543811
12.2075	0.849441	1.28704	1.09326	26.3862	21.0352	1	0.376882	0.340416	0.368447	1.24646	0.369003	0.00055656	0.317268	-0.0517352
12.2158	0.84939	1.24693	1.05915	26.3867	21.0195	1	0.365134	0.338591	0.35696	1.20761	0.3575	0.000539397	0.307367	-0.0501329
12.2242	0.856404	1.21669	1.04198	26.3873	21.019	1	0.356844	0.336957	0.348857	1.18011	0.349359	0.000501803	0.302385	-0.0469736
12.2325	0.872056	1.19089	1.03853	26.3879	21.0211	1	0.350516	0.335837	0.34267	1.15899	0.343107	0.000437628	0.301385	-0.0417224
12.2409	0.872248	1.16302	1.01444	26.3885	21.0437	1	0.342325	0.33417	0.334663	1.13191	0.335089	0.000426743	0.294393	-0.0406967
12.2492	0.882171	1.12445	0.991888	26.389	21.0178	1	0.33171	0.332747	0.324289	1.09671	0.32467	0.000380543	0.287849	-0.0368213
12.2576	0.887128	1.0976	0.973718	26.3896	21.0298	1	0.324155	0.331422	0.316899	1.07166	0.317254	0.000355832	0.282575	-0.0346791
12.266	0.883096	1.08567	0.958754	26.3902	21.0492	1	0.320341	0.329611	0.313171	1.0591	0.313535	0.000364536	0.278233	-0.0353022
12.2743	0.886797	1.08126	0.958869	26.3908	21.0575	1	0.319305	0.32834	0.312157	1.05563	0.312509	0.00035156	0.278266	-0.0342425
12.2827	0.881727	1.07133	0.944626	26.3914	21.083	1	0.316013	0.326762	0.30894	1.0448	0.309304	0.000363935	0.274133	-0.0351707
12.291	0.88288	1.06335	0.938812	26.3919	21.0874	1	0.31374	0.325586	0.306717	1.03727	0.307074	0.000357701	0.272446	-0.0346288
12.2994	0.883591	1.04814	0.926126	26.3925	21.0963	1	0.3093	0.324268	0.302376	1.02259	0.302727	0.000350441	0.268764	-0.0339628
12.3077	0.885685	1.03625	0.917779	26.3931	21.1146	1	0.305935	0.322887	0.299087	1.01144	0.299428	0.000340234	0.266342	-0.0330857
12.3161	0.890153	1.02033	0.908248	26.3937	21.1205	1	0.301538	0.321619	0.294788	0.996859	0.29511	0.000321915	0.263576	-0.031534
12.3244	0.896868	1.01507	0.910373	26.3942	21.1067	1	0.300437	0.320535	0.293712	0.993153	0.294013	0.00030068	0.264193	-0.0298203
12.3328	0.8953	1.00336	0.898309	26.3948	21.108	1	0.296866	0.319069	0.290221	0.981364	0.290523	0.00030173	0.260692	-0.0298314
12.3412	0.892197	0.998733	0.891066	26.3954	21.1047	1	0.295291	0.318052	0.288682	0.976188	0.288991	0.000309238	0.25859	-0.0304012
12.3495	0.880744	1.0008	0.881432	26.396	21.0789	1	0.29514	0.316756	0.288534	0.975804	0.288877	0.000342799	0.255794	-0.033083
12.3579	0.882314	0.987909	0.871594	26.3966	21.0539	1	0.29144	0.314583	0.28492	0.963565	0.285254	0.000333929	0.252939	-0.032315
12.3662	0.90127	0.969651	0.873903	26.3971	21.051	1	0.287276	0.312341	0.280846	0.949605	0.281121	0.000274964	0.253609	-0.0275122
12.3746	0.892806	0.975126	0.870598	26.3977	21.0309	1	0.288351	0.311839	0.281897	0.953239	0.282197	0.000300223	0.25265	-0.0295473
12.3829	0.892207	0.977484	0.872128	26.3983	21.0111	1	0.28901	0.311405	0.28254	0.955421	0.282843	0.00030263	0.253094	-0.0297493
12.3913	0.899883	0.978194	0.880265	26.3989	21.02	1	0.289718	0.310689	0.283233	0.957688	0.283514	0.000281284	0.255455	-0.0280586
12.3996	0.895359	0.975367	0.873304	26.3994	21.0268	1	0.288588	0.309851	0.282128	0.953996	0.282421	0.000293146	0.253435	-0.0289859
12.408	0.897955	0.974972	0.875483	26.4	21.0335	1	0.288639	0.308892	0.282178	0.954139	0.282463	0.000285757	0.254067	-0.0283961
12.4164	0.896447	0.965886	0.865862	26.4006	21.0195	1	0.285852	0.307879	0.279454	0.944943	0.279741	0.000287278	0.251275	-0.0284654
12.4247	0.89655	0.960912	0.861508	26.4012	21.0228	1	0.284387	0.306975	0.278021	0.940097	0.278306	0.000285514	0.250012	-0.0282946
12.4331	0.897483	0.964083	0.865276	26.4018	21.0266	1	0.285387	0.306175	0.278997	0.943388	0.279281	0.000283873	0.251105	-0.0281753
12.4414	0.909452	1.0019	0.911161	26.4023	21.0235	1	0.297374	0.305464	0.290719	0.982905	0.290979	0.000260564	0.264421	-0.026558
12.4498	0.906037	1.01365	0.918405	26.4014	21.0379	1	0.300634	0.304568	0.293905	0.993711	0.294178	0.000273565	0.266524	-0.0276547
12.4581	0.896458	1.02476	0.918635	26.3972	21.0523	1	0.303274	0.303783	0.296486	1.00254	0.296791	0.000304754	0.26659	-0.0302011
12.4665	0.882052	1.04109	0.918264	26.3929	21.0953	1	0.307111	0.302747	0.300239	1.01538	0.300592	0.000352686	0.266483	-0.034109
12.4748	0.867521	1.06946	0.927758	26.3886	21.1218	1	0.314451	0.301958	0.307414	1.0398	0.307821	0.000406936	0.269238	-0.0385834
12.4832	0.856122	1.07114	0.917027	26.3843	21.1184	1	0.314135	0.301237	0.307104	1.03887	0.307547	0.000442643	0.266124	-0.0414231
12.4916	0.856875	1.07004	0.916891	26.38	21.0978	1	0.313867	0.300179	0.306842	1.03797	0.307282	0.000439873	0.266084	-0.0411975
12.4999	0.850583	1.08009	0.91869	26.3757	21.0907	1	0.316362	0.299491	0.309282	1.0463	0.309746	0.000463525	0.266606	-0.0431396
12.5083	0.84139	1.08873	0.916035	26.3713	21.0954	1	0.318228	0.298453	0.311106	1.05257	0.311602	0.000495977	0.265836	-0.0457665
12.5166	0.831252	1.09276	0.908355	26.367	21.1107	1	0.318673	0.29761	0.311541	1.05415	0.312071	0.000529637	0.263607	-0.0484638
12.525	0.824666	1.08777	0.897052	26.3627	21.1206	1	0.316744	0.296755	0.309655	1.04784	0.310202	0.000547795	0.260327	-0.0498754
12.5333	0.820232	1.09184	0.895567	26.3584	21.1286	1	0.317607	0.295883	0.310499	1.05074	0.311062	0.000563748	0.259896	-0.0511666
12.5417	0.807846	1.07586	0.86914	26.3541	21.143	1	0.312074	0.295024	0.305089	1.03257	0.305683	0.000593769	0.252227	-0.0534562
12.55	0.801362	1.07519	0.861637	26.3498	21.1456	1	0.311417	0.294318	0.304447	1.03047	0.30506	0.000613421	0.250049	-0.0550109
12.5584	0.816486	1.08315	0.884382	26.3455	21.1278	1	0.314809	0.293581	0.307763	1.04153	0.308334	0.000570914	0.25665	-0.0516843
12.5668	0.826009	1.09165	0.901717	26.3412	21.1034	1	0.31797	0.29285	0.310853	1.05188	0.311399	0.000545534	0.261681	-0.0497182
12.5751	0.836921	1.10037	0.920921	26.3369	21.0754	1	0.321305	0.292117	0.314113	1.06279	0.314629	0.000515404	0.267254	-0.0473751
12.5835	0.836719	1.09752	0.918315	26.3326	21.0906	1	0.320459	0.291508	0.313287	1.06	0.313802	0.000514708	0.266497	-0.0473042
12.5918	0.850969	1.10705	0.942083	26.3283	21.0734	1	0.324291	0.290929	0.317032	1.07251	0.317505	0.000473869	0.273395	-0.0441104
12.6002	0.848379	1.10426	0.936815	26.324	21.0602	1	0.32328	0.290291	0.316046	1.0692	0.316527	0.000480888	0.271866	-0.0446603
12.6085	0.843712	1.09822	0.926576	26.3197	21.0909	1	0.321172	0.289613	0.313984	1.06228	0.314477	0.000492975	0.268895	-0.0455818
12.6169	0.846538	1.08291	0.916724	26.3154	21.0791	1	0.316899	0.28888	0.309806	1.04811	0.310283	0.000477315	0.266036	-0.0442477
12.6252	0.847267	1.07152	0.907861	26.3111	21.1048	1	0.313618	0.288106	0.306599	1.03725	0.307069	0.000470053	0.263464	-0.0436051
12.6336	0.888339	1.10295	0.980074	26.3068	21.1175	1	0.325841	0.288594	0.318529	1.07716	0.318883	0.000353729	0.28442	-0.0344627
12.642	0.914477	1.12565	1.02939	26.3025	21.1108	1	0.334481	0.289418	0.326993	1.10549	0.327269	0.000276501	0.298732	-0.0285374
12.6503	0.923988	1.13906	1.05248	26.2982	21.0716	1	0.339185	0.289439	0.331592	1.12093	0.331841	0.000248679	0.305432	-0.0264082
12.6587	0.922316	1.14096	1.05233	26.2939	21.1015	1	0.339624	0.289436	0.332021	1.1224	0.332276	0.000254573	0.305388	-0.0268876
12.667	0.92062	1.13617	1.04597	26.2896	21.1079	1	0.338069	0.288945	0.330502	1.11728	0.330761	0.00025904	0.303544	-0.0272165
12.6754	0.917281	1.14128	1.04687	26.2853	21.0796	1	0.339337	0.288913	0.33174	1.12151	0.332011	0.000271149	0.303805	-0.0282064
12.6837	0.93577	1.14046	1.0672	26.281	21.0615	1	0.340493	0.289043	0.332871	1.12512	0.333081	0.000210392	0.309705	-0.0233757
12.6921	0.933768	1.17866	1.10055	26.2767	21.0544	1	0.351737	0.289294	0.343866	1.16231	0.34409	0.000224215	0.319382	-0.0247081
12.7004	0.933668	1.17966	1.10142	26.2724	21.0469	1	0.352033	0.289557	0.344151	1.16328	0.344376	0.000224745	0.319635	-0.0247408
12.7088	0.94055	1.15634	1.0876	26.2681	21.0293	1	0.345601	0.289523	0.337863	1.14194	0.33806	0.000197445	0.315626	-0.0224346
12.7172	0.934137	1.14302	1.06773	26.2638	21.0296	1	0.341132	0.289479	0.333496	1.12725	0.333712	0.000216226	0.309859	-0.0238532
12.7255	0.942167	1.11575	1.05119	26.2595	21.0437	1	0.333588	0.288829	0.326123	1.10224	0.326308	0.000185336	0.305058	-0.0212501
12.7339	0.951306	1.09816	1.04468	26.2552	21.0381	1	0.328997	0.288102	0.321632	1.08697	0.321785	0.000153587	0.30317	-0.0186154
12.7422	0.951988	1.07862	1.02683	26.2509	21.03	1	0.323191	0.287278	0.315956	1.06778	0.316104	0.00014874	0.297989	-0.0181149
12.7506	0.95386	1.07223	1.02276	26.2466	21.0442	1	0.32141	0.286609	0.314214	1.06187	0.314357	0.000142096	0.296806	-0.0175501
12.7589	0.948907	1.0768	1.02179	26.2423	21.046	1	0.322427	0.285963	0.315209	1.06528	0.315367	0.000158021	0.296526	-0.0188411
12.7673	0.934183	1.0812	1.01003	26.238	21.0036	1	0.322687	0.285336	0.315463	1.0663	0.315668	0.000204389	0.293114	-0.0225537
12.7756	0.924385	1.07667	0.995254	26.2337	21.022	1	0.320633	0.284712	0.313456	1.05962	0.31369	0.000233829	0.288825	-0.0248644
12.784	0.922469	1.08888	1.00445	26.2294	21.0181	1	0.324131	0.283993	0.316875	1.0712	0.317118	0.000242476	0.291495	-0.0256231
12.7924	0.922528	1.09628	1.01135	26.2251	21.0133	1	0.326341	0.283288	0.319036	1.0785	0.31928	0.000243938	0.293497	-0.0257822
12.8007	0.914792	1.10245	1.00851	26.2208	21.0015	1	0.327609	0.282532	0.320276	1.08278	0.320546	0.000269805	0.292671	-0.0278744
12.8091	0.910206	1.114	1.01396	26.2165	21.0025	1	0.330702	0.282134	0.323299	1.09305	0.323587	0.000287304	0.294255	-0.0293321
12.8174	0.906164	1.1013	0.997955	26.2122	20.9914	1	0.326637	0.281142	0.319325	1.07966	0.319622	0.000296814	0.289609	-0.0300126
12.8258	0.907515	1.10123	0.999381	26.2079	21.0011	1	0.326715	0.280571	0.319402	1.0799	0.319694	0.000292524	0.290023	-0.0296712
12.8341	0.90477	1.10213	0.997163	26.2036	20.9999	1	0.326781	0.279836	0.319467	1.08015	0.319768	0.000301453	0.289379	-0.0303887
12.8425	0.896358	1.12873	1.01174	26.1993	20.9948	1	0.33404	0.279409	0.326563	1.10424	0.326899	0.000336001	0.29361	-0.0332889
12.8508	0.884407	1.13912	1.00743	26.1949	20.9799	1	0.33621	0.278646	0.328685	1.11155	0.329063	0.000378192	0.29236	-0.0367029
12.8592	0.87974	1.17374	1.03258	26.1907	20.9814	1	0.346064	0.278342	0.338318	1.14418	0.338724	0.000405419	0.299657	-0.0390668
12.8676	0.874556	1.18715	1.03822	26.1864	20.9791	1	0.34961	0.277872	0.341785	1.15597	0.342213	0.000427727	0.301294	-0.0409188
12.8759	0.870125	1.21331	1.05572	26.1821	20.9698	1	0.356956	0.277657	0.348967	1.18031	0.349419	0.000452593	0.306374	-0.0430453
12.8843	0.869374	1.21998	1.06061	26.1777	20.9867	1	0.358858	0.277156	0.350825	1.18661	0.351283	0.000457712	0.307793	-0.0434901
12.8926	0.869057	1.29198	1.12287	26.1734	21.0016	1	0.380015	0.278852	0.371505	1.25656	0.371991	0.000485904	0.325859	-0.046132
12.901	0.875267	1.35197	1.18336	26.1691	21.0171	1	0.398214	0.280757	0.389299	1.31666	0.389783	0.00048435	0.343413	-0.04637
12.9093	0.869831	1.34908	1.17347	26.1648	21.0337	1	0.396874	0.280659	0.387991	1.31231	0.388495	0.000504377	0.340544	-0.0479509
12.9177	0.869181	1.3194	1.1468	26.1605	21.0553	1	0.388087	0.28051	0.379401	1.28326	0.379897	0.000495747	0.332804	-0.0470927
12.926	0.87823	1.35672	1.1923	26.1562	21.063	1	0.399931	0.282246	0.390928	1.32213	0.391402	0.000474508	0.34601	-0.0453928
12.9344	0.89884	1.51926	1.36555	26.1513	21.0699	1	0.449861	0.2926	0.439793	1.48708	0.440234	0.000441419	0.396286	-0.0439485
12.9428	0.9042	1.50193	1.35792	26.1414	21.0898	1	0.445257	0.296829	0.435298	1.4718	0.435712	0.000413264	0.394071	-0.0416409
12.9511	0.894037	1.4212	1.27072	26.1304	21.1216	1	0.420382	0.293557	0.410965	1.38967	0.411397	0.000432535	0.368765	-0.042632
12.9595	0.892066	1.43177	1.27735	26.1194	21.148	1	0.423322	0.290818	0.413839	1.39942	0.414283	0.000443859	0.370689	-0.0435935
12.9678	0.90454	1.44847	1.31024	26.1084	21.1362	1	0.429454	0.290394	0.419838	1.41952	0.420235	0.000397141	0.380234	-0.0400012
12.9762	0.918038	1.48632	1.3645	26.0974	21.105	1	0.442003	0.290922	0.432108	1.46081	0.432458	0.000349893	0.395982	-0.0364758
12.9845	0.925906	1.5084	1.39667	26.0864	21.1013	1	0.44936	0.291384	0.439298	1.485	0.439619	0.000321007	0.405318	-0.0343015
12.9929	0.923284	1.53486	1.41709	26.0754	21.0763	1	0.456971	0.291877	0.446742	1.5102	0.44708	0.000338196	0.411243	-0.0358369
13.0012	0.93545	1.57801	1.47625	26.0644	21.0949	1	0.4711	0.293612	0.460547	1.55668	0.46084	0.000292561	0.428411	-0.0324293
13.0096	0.95578	1.61154	1.54031	26.0534	21.1216	1	0.483279	0.295256	0.472458	1.59662	0.472663	0.000204678	0.447001	-0.0256618
13.018	0.943861	1.61414	1.52355	26.0424	21.1144	1	0.482783	0.295961	0.471974	1.59517	0.472234	0.000260267	0.442138	-0.0300956
13.0263	0.964813	1.71631	1.65602	26.0314	21.1079	1	0.515733	0.300643	0.50418	1.70367	0.504354	0.000173454	0.48058	-0.0237736
13.0347	0.974569	1.74769	1.70324	26.0204	21.12	1	0.526285	0.30441	0.514503	1.73838	0.514631	0.000127654	0.494284	-0.0203464
13.043	0.976295	1.7308	1.68978	26.0095	21.1239	1	0.521398	0.306413	0.509724	1.72221	0.509842	0.000117841	0.490377	-0.0194648
13.0514	0.97789	1.71649	1.67854	25.9987	21.1573	1	0.517268	0.307739	0.505687	1.70854	0.505796	0.000109002	0.487116	-0.0186799
13.0597	0.973406	1.73198	1.68592	25.9878	21.1379	1	0.521422	0.307556	0.509749	1.72234	0.509881	0.000132296	0.489257	-0.0206238
13.0681	0.968598	1.72604	1.67186	25.9769	21.1179	1	0.519084	0.30738	0.507461	1.71469	0.507617	0.000155677	0.485177	-0.0224401
13.0764	0.959375	1.69833	1.62937	25.966	21.1051	1	0.509713	0.30569	0.4983	1.68389	0.498498	0.000198167	0.472848	-0.0256502
13.0848	0.95058	1.74246	1.65634	25.9551	21.1134	1	0.521938	0.306585	0.510254	1.72443	0.510501	0.000247334	0.480675	-0.029826
13.0932	0.953802	1.80709	1.72364	25.9442	21.1007	1	0.541686	0.308924	0.529557	1.78961	0.529797	0.000239781	0.500205	-0.0295914
13.1015	0.954734	1.82283	1.74032	25.9333	21.1112	1	0.546514	0.311139	0.534279	1.80555	0.534516	0.000236993	0.505044	-0.0294724
13.1099	0.949881	1.82797	1.73637	25.9224	21.0796	1	0.547466	0.311852	0.535209	1.80878	0.535472	0.000263135	0.503898	-0.0315741
13.1182	0.95019	1.85748	1.76536	25.9115	21.0436	1	0.556369	0.314735	0.543889	1.83811	0.544154	0.000265741	0.512311	-0.0318437
13.1266	0.966178	1.98503	1.91782	25.9006	21.0305	1	0.596647	0.323752	0.583295	1.97098	0.583487	0.000192832	0.556555	-0.026932
13.1349	0.957542	2.06916	1.98118	25.8897	21.0055	1	0.620744	0.331167	0.606855	2.05076	0.607107	0.000252327	0.574945	-0.0321625
13.1433	0.94663	1.9589	1.85441	25.8789	21.0066	1	0.586259	0.328343	0.57313	1.937	0.573431	0.000300274	0.538155	-0.0352753
13.1516	0.930624	1.89275	1.76164	25.868	21.0257	1	0.564463	0.32605	0.551814	1.86526	0.552191	0.000377153	0.511233	-0.0409578
13.16	0.913602	1.83942	1.68051	25.8571	21.0608	1	0.546468	0.322791	0.534234	1.80614	0.53469	0.000456455	0.487688	-0.047002
13.1684	0.90117	1.83493	1.65361	25.8462	21.0618	1	0.543622	0.320466	0.531452	1.79696	0.531973	0.000520863	0.479881	-0.0520915
13.1767	0.890661	1.78738	1.59197	25.8353	21.0523	1	0.528288	0.317661	0.516462	1.74646	0.517023	0.000561312	0.461993	-0.0550296
13.1851	0.889037	1.76911	1.57281	25.8244	21.0604	1	0.522696	0.315472	0.510996	1.72801	0.51156	0.000563825	0.456433	-0.0551267
13.1934	0.884025	1.74916	1.5463	25.8135	21.048	1	0.516219	0.313732	0.504664	1.70668	0.505246	0.000582649	0.44874	-0.0565062
13.2018	0.883382	1.75764	1.55268	25.8026	21.076	1	0.518648	0.312519	0.507038	1.71472	0.507627	0.000588722	0.450593	-0.0570341
13.2101	0.886485	1.75504	1.55588	25.7917	21.0628	1	0.518245	0.310794	0.50664	1.71332	0.507212	0.000572205	0.451521	-0.0556914
13.2185	0.888669	1.7963	1.59633	25.7809	21.0372	1	0.530686	0.310765	0.518807	1.75443	0.519381	0.00057439	0.46326	-0.0561213
13.2268	0.892488	1.7994	1.60593	25.77	21.0388	1	0.532055	0.308887	0.520146	1.75889	0.520702	0.000555641	0.466046	-0.0546559
13.2352	0.897707	1.81488	1.62924	25.7609	21.0275	1	0.537264	0.307179	0.525236	1.77601	0.525769	0.000533218	0.472811	-0.0529585
13.2436	0.903127	1.8633	1.68285	25.7612	21.0546	1	0.55227	0.306186	0.539904	1.82551	0.540423	0.000518442	0.488368	-0.0520551
13.2519	0.911989	1.87519	1.71023	25.7628	21.0626	1	0.556897	0.305696	0.544426	1.84063	0.5449	0.000474018	0.496313	-0.0485868
13.2603	0.920003	2.04818	1.88443	25.7643	21.054	1	0.609364	0.314486	0.595717	2.01387	0.596187	0.000470601	0.546868	-0.0493196
13.2686	0.932789	2.16465	2.0194	25.7658	21.0544	1	0.645861	0.323937	0.631388	2.13419	0.631806	0.000417868	0.586035	-0.0457706
13.277	0.956449	2.30275	2.20263	25.7674	21.0514	1	0.690675	0.330828	0.675202	2.28175	0.67549	0.000288042	0.63921	-0.0362806
13.2853	0.966591	2.30644	2.22939	25.7689	21.0287	1	0.693322	0.33908	0.6778	2.2903	0.678021	0.000221317	0.646974	-0.0310475
13.2937	0.970862	2.33631	2.26825	25.7705	21.0242	1	0.702966	0.351659	0.687227	2.32206	0.687423	0.000195527	0.658251	-0.0291716
13.302	0.967586	2.37602	2.29897	25.772	21.0284	1	0.714394	0.361719	0.698402	2.35989	0.698623	0.000221205	0.667168	-0.0314552
13.3104	0.963691	2.42648	2.33837	25.7736	21.0414	1	0.72894	0.371863	0.712621	2.40803	0.712874	0.000253048	0.6786	-0.0342742
13.3188	0.957482	2.47813	2.37273	25.7751	21.0245	1	0.743433	0.382859	0.726792	2.45607	0.727094	0.00030263	0.688573	-0.0385209
13.3271	0.970251	2.51372	2.43899	25.7767	21.0312	1	0.756246	0.385566	0.739312	2.49806	0.739527	0.000214782	0.707801	-0.0317259
13.3355	0.973303	2.50624	2.43934	25.7782	21.052	1	0.754501	0.386699	0.737608	2.49223	0.7378	0.000192172	0.707903	-0.0298967
13.3438	0.972077	2.49624	2.42645	25.7798	21.0801	1	0.75128	0.382397	0.734465	2.48164	0.734666	0.000200202	0.704163	-0.0305025
13.3522	0.982461	2.34948	2.3081	25.7831	21.0813	1	0.708724	0.36878	0.692868	2.34085	0.692986	0.000118354	0.669818	-0.0231683
13.3605	0.978177	2.47303	2.41899	25.7981	21.0812	1	0.745298	0.375861	0.728617	2.46173	0.728772	0.00015501	0.701998	-0.0267735
13.3689	0.970657	2.51315	2.43935	25.8151	21.0955	1	0.756134	0.376753	0.739208	2.4977	0.73942	0.000211805	0.707907	-0.0315137
13.3772	0.966167	2.51619	2.43106	25.8321	21.1164	1	0.756303	0.373504	0.739371	2.49836	0.739616	0.00024451	0.705501	-0.0341148
13.3856	0.964525	2.55282	2.46224	25.8492	21.1259	1	0.767035	0.372283	0.749864	2.53386	0.750124	0.000260108	0.71455	-0.0355744
13.394	0.966595	2.51327	2.42931	25.8662	21.1142	1	0.755496	0.365926	0.738582	2.49569	0.738823	0.000241137	0.704993	-0.0338298
13.4023	0.95826	2.47026	2.36713	25.8832	21.1	1	0.741199	0.362774	0.724607	2.44867	0.724903	0.000296149	0.686947	-0.0379564
13.4107	0.949791	2.49044	2.36539	25.9002	21.0781	1	0.745857	0.362977	0.72916	2.46426	0.729519	0.000359145	0.686443	-0.0430761
13.419	0.950399	2.49301	2.36935	25.9172	21.1122	1	0.746727	0.363143	0.730011	2.46712	0.730366	0.000355159	0.687592	-0.0427744
13.4274	0.950672	2.49019	2.36734	25.9342	21.1334	1	0.745927	0.3617	0.729229	2.46447	0.729581	0.000352811	0.687008	-0.0425732
13.4357	0.947539	2.52848	2.39583	25.9513	21.1141	1	0.756872	0.362786	0.739929	2.50071	0.74031	0.000380983	0.695275	-0.0450348
13.4441	0.940982	2.51049	2.36233	25.9683	21.0844	1	0.750394	0.361924	0.733595	2.47946	0.734021	0.000425557	0.685553	-0.0484673
13.4524	0.942097	2.36328	2.22642	25.9853	21.0619	1	0.706567	0.351706	0.690751	2.33463	0.691144	0.000393032	0.646113	-0.0450301
13.4608	0.927645	2.28549	2.12033	26.0023	21.053	1	0.681132	0.345312	0.665871	2.25086	0.666346	0.000474965	0.615326	-0.0510196
13.4692	0.924866	2.16428	2.00167	26.0193	21.0762	1	0.644596	0.33967	0.630166	2.13023	0.630633	0.000467048	0.580889	-0.0497437
13.4775	0.927405	2.06043	1.91081	26.0364	21.0705	1	0.614011	0.334898	0.600269	2.02911	0.600699	0.000429615	0.554521	-0.0461771
13.4859	0.923075	1.98522	1.83261	26.0534	21.0462	1	0.591036	0.330938	0.577799	1.95324	0.578238	0.000438619	0.531827	-0.0464106
13.4942	0.917119	1.91633	1.75755	26.067	21.0493	1	0.569766	0.327762	0.557008	1.88307	0.557465	0.000456182	0.510045	-0.0474194
13.5026	0.916479	1.86224	1.70673	26.0721	21.0311	1	0.553603	0.324605	0.541208	1.82967	0.541655	0.000446726	0.495297	-0.0463576
13.5109	0.920204	1.80937	1.66501	26.0767	21.0071	1	0.538334	0.321443	0.526282	1.77914	0.526697	0.000414685	0.48319	-0.0435071
13.5193	0.917571	1.77532	1.629	26.0814	21.021	1	0.527893	0.318851	0.516075	1.74468	0.516495	0.000420307	0.472739	-0.0437563
13.5276	0.914874	1.79287	1.64024	26.086	21.0417	1	0.532788	0.316872	0.520862	1.76091	0.521301	0.000438352	0.476001	-0.0452996
13.536	0.905106	1.78842	1.61877	26.0906	21.0681	1	0.530312	0.314571	0.518437	1.75289	0.518924	0.000487441	0.46977	-0.049154
13.5444	0.903206	1.80212	1.62771	26.0953	21.0654	1	0.534146	0.312641	0.522187	1.7656	0.522688	0.00050101	0.472367	-0.0503214
13.5527	0.900049	1.80667	1.62613	26.0999	21.0737	1	0.535116	0.311267	0.523135	1.76886	0.523654	0.000518655	0.471907	-0.0517472
13.5611	0.902239	1.82422	1.64587	26.1045	21.0516	1	0.540575	0.309787	0.528474	1.78688	0.528986	0.000512216	0.477637	-0.0513499
13.5694	0.905706	1.8416	1.66798	26.1091	21.0585	1	0.546152	0.309267	0.533925	1.80524	0.534424	0.000498761	0.484052	-0.050372
13.5778	0.914786	1.85078	1.69313	26.1137	21.0579	1	0.549992	0.308767	0.537676	1.81776	0.538129	0.000452979	0.49135	-0.0467797
13.5861	0.923772	1.8541	1.71283	26.1184	21.0462	1	0.552085	0.308291	0.539722	1.82451	0.540128	0.000405937	0.497067	-0.0430617
13.5945	0.931735	1.87671	1.7486	26.123	21.0547	1	0.559804	0.308275	0.547272	1.84988	0.54764	0.000367964	0.507448	-0.0401915
13.6028	0.93162	1.882	1.75331	26.1276	21.0643	1	0.561366	0.308088	0.548799	1.85505	0.549169	0.000369621	0.508816	-0.0403526
13.6112	0.932624	1.90518	1.77681	26.1323	21.0768	1	0.568409	0.307699	0.555685	1.87831	0.556054	0.000368685	0.515635	-0.0404191
13.6196	0.934636	1.94574	1.81866	26.1369	21.0691	1	0.580775	0.307997	0.567767	1.91911	0.568133	0.000365285	0.527779	-0.0403534
13.6279	0.931517	1.9738	1.83867	26.1415	21.073	1	0.588738	0.308213	0.575556	1.94549	0.575944	0.00038824	0.533587	-0.0423567
13.6363	0.944052	2.11525	1.997	26.1461	21.0796	1	0.632693	0.316786	0.618522	2.09047	0.618862	0.000339907	0.579535	-0.0393272
13.6446	0.961274	2.23098	2.14475	26.1508	21.0552	1	0.669864	0.328361	0.654857	2.21289	0.655105	0.000248148	0.622412	-0.0326932
13.653	0.97607	2.32519	2.26947	26.1552	21.0191	1	0.700418	0.334574	0.684742	2.31354	0.684901	0.000159812	0.658607	-0.0262944
13.6613	0.970929	2.38794	2.31853	26.1582	21.0211	1	0.718511	0.336848	0.702424	2.37341	0.702623	0.000199389	0.672843	-0.0297809
13.6697	0.970114	2.28661	2.2181	26.1611	21.016	1	0.687885	0.331539	0.672496	2.2723	0.672692	0.000196276	0.643698	-0.0289939
13.678	0.975838	2.17329	2.12085	26.1669	21.0571	1	0.654636	0.330656	0.639975	2.16229	0.640125	0.00015082	0.615476	-0.024649
13.6864	0.960499	2.34292	2.25029	26.1867	21.0707	1	0.703336	0.349269	0.687596	2.32354	0.687862	0.000265812	0.653041	-0.0348207
13.6948	0.954283	2.40048	2.29087	26.189	21.108	1	0.71964	0.355643	0.70352	2.3775	0.703835	0.000315198	0.664817	-0.0390182
13.7031	0.949685	2.37908	2.25935	26.183	21.1373	1	0.712487	0.361026	0.696538	2.35401	0.696882	0.000343811	0.655669	-0.0412131
13.7115	0.944978	2.44278	2.30836	26.177	21.1151	1	0.730802	0.365525	0.714442	2.41463	0.714828	0.000386044	0.669893	-0.0449351
13.7198	0.945407	2.48123	2.34568	26.1709	21.0999	1	0.74237	0.366915	0.725757	2.45286	0.726146	0.00038906	0.680722	-0.0454241
13.7282	0.941895	2.50712	2.36145	26.1671	21.0642	1	0.749539	0.379875	0.732759	2.47662	0.733178	0.000418407	0.685298	-0.0478793
13.7365	0.937525	2.45532	2.30194	26.1665	21.0609	1	0.733343	0.381438	0.716925	2.4232	0.717365	0.000440585	0.668029	-0.0493367
13.7449	0.9358	2.48179	2.32243	26.1659	21.085	1	0.740961	0.389988	0.724376	2.44843	0.724833	0.000457629	0.673975	-0.0508582
13.7532	0.929661	2.33379	2.16985	26.1653	21.108	1	0.695838	0.386294	0.680247	2.29941	0.680719	0.00047149	0.629696	-0.051023
13.7616	0.928124	2.20135	2.04327	26.1648	21.095	1	0.656123	0.376213	0.641425	2.16822	0.641879	0.000454449	0.592964	-0.0489157
13.77	0.929851	2.3891	2.22143	26.1643	21.0906	1	0.712341	0.387607	0.6964	2.35401	0.696881	0.000481362	0.644665	-0.0522162
13.7783	0.928061	2.44324	2.26755	26.1638	21.1159	1	0.728202	0.395283	0.711896	2.40643	0.7124	0.000504824	0.65805	-0.0543506
13.7867	0.930322	2.48686	2.31357	26.1632	21.1145	1	0.741571	0.395956	0.72497	2.45057	0.725468	0.000497689	0.671403	-0.0540645
13.795	0.930356	2.52323	2.34751	26.1627	21.1046	1	0.752425	0.393465	0.73558	2.48644	0.736085	0.000504722	0.681254	-0.0548311
13.8034	0.931678	2.54964	2.37543	26.1622	21.1008	1	0.760522	0.390476	0.743498	2.51317	0.743999	0.000500323	0.689356	-0.0546423
13.8117	0.931563	2.5686	2.39281	26.1617	21.1029	1	0.766157	0.387463	0.749006	2.53179	0.749511	0.000504894	0.6944	-0.0551105
13.8201	0.930483	2.59916	2.41849	26.1612	21.0979	1	0.775088	0.385743	0.757735	2.56132	0.758254	0.000518961	0.701851	-0.0564032
13.8284	0.929741	2.5533	2.37381	26.1607	21.0865	1	0.76128	0.381785	0.744244	2.51574	0.744759	0.000515246	0.688885	-0.0558745
13.8368	0.926882	2.53021	2.34516	26.1601	21.1047	1	0.753918	0.378289	0.737044	2.49147	0.737575	0.000531367	0.680571	-0.0570041
13.8452	0.921848	2.53776	2.33944	26.1564	21.0975	1	0.755324	0.376458	0.738416	2.49623	0.738985	0.000569647	0.678911	-0.0600742
13.8535	0.923381	2.55956	2.36346	26.15	21.1173	1	0.762073	0.375193	0.745013	2.5185	0.745576	0.000563265	0.685881	-0.0596955
13.8619	0.925852	2.58773	2.39585	26.1435	21.0924	1	0.770883	0.374777	0.753626	2.54755	0.754177	0.000551097	0.695282	-0.0588947
13.8702	0.925334	2.60626	2.41165	26.1371	21.0739	1	0.776313	0.37396	0.758936	2.56551	0.759495	0.000558928	0.699866	-0.0596287
13.8786	0.920673	2.62815	2.41968	26.1306	21.073	1	0.782023	0.373469	0.764517	2.5845	0.765115	0.0005988	0.702197	-0.0629179
13.8869	0.9179	2.66669	2.44774	26.1242	21.0916	1	0.792998	0.37363	0.775248	2.62085	0.775876	0.000628823	0.710341	-0.065536
13.8953	0.912041	2.66329	2.42904	26.1178	21.0766	1	0.790952	0.372766	0.773246	2.61424	0.773919	0.000672839	0.704913	-0.0690053
13.9036	0.907564	2.67093	2.42403	26.1113	21.064	1	0.792426	0.371777	0.774688	2.61923	0.775397	0.000709111	0.703459	-0.0719382
13.912	0.913533	2.61372	2.38769	26.1049	21.067	1	0.776488	0.365835	0.759108	2.5664	0.759757	0.000649114	0.692913	-0.0668446
13.9204	0.913761	2.33327	2.13195	26.1022	21.0289	1	0.693202	0.353361	0.677691	2.29114	0.678269	0.000577937	0.618698	-0.0595713
13.9287	0.917245	2.38002	2.18368	26.1238	20.9974	1	0.707688	0.348106	0.691807	2.33878	0.692372	0.000565704	0.633708	-0.0586639
13.9371	0.908374	2.48423	2.25555	26.1497	21.0042	1	0.7371	0.351948	0.720668	2.43657	0.721322	0.000653765	0.654566	-0.0667559
13.9454	0.911462	2.26121	2.06109	26.1756	21.0099	1	0.67146	0.349353	0.656424	2.21929	0.656999	0.000575021	0.598134	-0.0588651
13.9538	0.903149	2.13911	1.93205	26.2015	21.0107	1	0.634025	0.346789	0.619825	2.09573	0.62042	0.000595042	0.560685	-0.0597348
13.9621	0.880954	2.03172	1.78996	26.2274	21.0337	1	0.599201	0.34351	0.585782	1.98107	0.586476	0.000694691	0.519451	-0.0670253
13.9705	0.889073	1.97455	1.75542	26.2533	21.0575	1	0.583391	0.338835	0.570338	1.92868	0.570967	0.000629099	0.509428	-0.0615396
13.9788	0.895788	1.93964	1.7375	26.2792	21.0725	1	0.573948	0.334787	0.5611	1.89731	0.561681	0.000580567	0.504228	-0.0574533
13.9872	0.891138	1.92752	1.7177	26.3052	21.0541	1	0.569769	0.332418	0.557014	1.88359	0.557617	0.000602679	0.498481	-0.0591358
13.9956	0.884444	1.90461	1.68452	26.3311	21.0571	1	0.562149	0.329942	0.549566	1.85853	0.550198	0.00063214	0.488853	-0.0613452
14.0039	0.88679	1.8951	1.68055	26.357	21.0544	1	0.559636	0.328132	0.547109	1.85017	0.547725	0.000616208	0.4877	-0.0600252
14.0123	0.882842	1.8786	1.65851	26.3784	21.0737	1	0.554272	0.326168	0.541865	1.83251	0.542497	0.000632146	0.481305	-0.0611917
14.0206	0.888534	1.8829	1.67309	26.3824	21.0966	1	0.556256	0.325025	0.5438	1.83895	0.544403	0.000602812	0.485536	-0.0588669
14.029	0.894943	1.89013	1.69156	26.3845	21.1103	1	0.559193	0.323872	0.546676	1.84856	0.547247	0.000570334	0.490895	-0.0563517
14.0373	0.900684	1.92203	1.73114	26.3866	21.1097	1	0.569361	0.323005	0.556617	1.88206	0.557165	0.000548265	0.50238	-0.0547849
14.0457	0.907087	1.92004	1.74165	26.3887	21.0797	1	0.569588	0.322244	0.556837	1.88268	0.55735	0.000512386	0.50543	-0.0519192
14.054	0.911629	1.9151	1.74586	26.3908	21.0463	1	0.568699	0.321555	0.555968	1.87966	0.556455	0.000486087	0.506654	-0.0498005
14.0624	0.923417	1.99157	1.83907	26.3929	21.0535	1	0.592966	0.322263	0.579691	1.95963	0.580129	0.000438064	0.533702	-0.0464268
14.0708	0.92134	2.01714	1.85875	26.395	21.0737	1	0.60032	0.322483	0.586864	1.98392	0.587319	0.000455723	0.539414	-0.0479049
14.0791	0.930654	2.18668	2.03504	26.3971	21.0622	1	0.652108	0.335182	0.63751	2.15493	0.637946	0.000435532	0.590574	-0.0473717
14.0875	0.934098	2.24609	2.09822	26.3992	21.0361	1	0.67035	0.339954	0.655333	2.2151	0.655758	0.00042515	0.608909	-0.0468486
14.0958	0.935124	2.25901	2.11278	26.4014	21.0523	1	0.67437	0.334625	0.659252	2.22832	0.659673	0.000420935	0.613135	-0.0465373
14.1042	0.927018	2.01286	1.86603	26.4056	21.0704	1	0.599791	0.327033	0.586359	1.9821	0.586781	0.000421931	0.541527	-0.0452542
14.1125	0.929335	2.25565	2.09625	26.4167	21.0692	1	0.672479	0.338571	0.657425	2.22228	0.657883	0.000457813	0.608338	-0.0495452
14.1209	0.937934	2.36715	2.22024	26.4284	21.0738	1	0.707071	0.346683	0.691241	2.33638	0.691663	0.00042198	0.64432	-0.0473433
14.1292	0.942219	2.42985	2.28952	26.44	21.0529	1	0.726496	0.349459	0.710228	2.40046	0.710631	0.00040325	0.664426	-0.0462052
14.1376	0.943508	2.44935	2.31097	26.4517	21.051	1	0.732528	0.353487	0.71613	2.42037	0.716527	0.00039742	0.67065	-0.0458771
14.146	0.94197	2.49539	2.35055	26.4633	21.0506	1	0.746041	0.357582	0.729342	2.46507	0.729758	0.000415914	0.682135	-0.0476235
14.1543	0.942136	2.43157	2.29084	26.4749	21.071	1	0.72699	0.353647	0.710717	2.40211	0.711121	0.000404118	0.664809	-0.0463123
14.1627	0.935763	2.27675	2.13046	26.4866	21.0873	1	0.679737	0.34616	0.664523	2.24613	0.664943	0.000420059	0.618264	-0.0466789
14.171	0.925628	2.24404	2.07729	26.4982	21.0687	1	0.668476	0.342298	0.653502	2.2091	0.653981	0.00047935	0.602835	-0.0511462
14.1794	0.919449	2.17424	1.99911	26.5098	21.0584	1	0.646782	0.338911	0.632303	2.13757	0.632806	0.000503024	0.580148	-0.0526579
14.1877	0.909478	2.14718	1.95288	26.5215	21.0391	1	0.637316	0.336727	0.623045	2.10648	0.623604	0.000558257	0.566731	-0.0568731
14.1961	0.899569	2.08976	1.87989	26.5331	21.0375	1	0.618895	0.333917	0.605041	2.04582	0.605644	0.000602804	0.545549	-0.0600953
14.2044	0.904565	2.0749	1.87688	26.5447	21.0575	1	0.615181	0.331699	0.601411	2.03344	0.60198	0.000568744	0.544675	-0.057305
14.2128	0.9043	2.0246	1.83083	26.5564	21.0496	1	0.60023	0.330129	0.586794	1.98402	0.587351	0.000556497	0.531312	-0.0560385
14.2212	0.904459	1.95523	1.76839	26.568	21.0678	1	0.579684	0.327837	0.566709	1.91611	0.567246	0.000536538	0.513192	-0.0540535
14.2295	0.909219	1.9286	1.75352	26.5797	21.0782	1	0.5724	0.326126	0.559587	1.89194	0.56009	0.000502864	0.508876	-0.0512132
14.2379	0.906478	1.92589	1.74578	26.5913	21.0457	1	0.571246	0.324686	0.558459	1.88818	0.558976	0.000517318	0.506631	-0.0523446
14.2462	0.907011	1.92037	1.74177	26.6029	21.0537	1	0.569673	0.323323	0.556923	1.88297	0.557436	0.000512892	0.505465	-0.0519708
14.2546	0.907518	1.86076	1.68866	26.6146	21.0618	1	0.552055	0.321531	0.539698	1.82473	0.540192	0.000494264	0.490054	-0.0501386
14.2629	0.917148	1.84796	1.69491	26.6221	21.0488	1	0.549444	0.319565	0.537141	1.8159	0.53758	0.000439753	0.491868	-0.045712
14.2713	0.930272	1.91918	1.78553	26.6234	21.07	1	0.572297	0.31818	0.559474	1.89116	0.559858	0.000384355	0.518165	-0.0416937
14.2796	0.926698	1.87095	1.73383	26.6246	21.091	1	0.557462	0.317082	0.544981	1.84223	0.545375	0.000393905	0.503161	-0.0422142
14.288	0.922103	1.84656	1.70271	26.6259	21.0832	1	0.54963	0.315082	0.537327	1.81644	0.53774	0.000413142	0.494131	-0.0436083
14.2964	0.927828	1.8362	1.70368	26.6271	21.0725	1	0.547243	0.312364	0.534992	1.80845	0.535372	0.000380625	0.494413	-0.0409598
14.3047	0.92668	1.90182	1.76238	26.6284	21.0894	1	0.566656	0.312598	0.55397	1.87262	0.554371	0.000400502	0.511448	-0.0429221
14.3131	0.924984	1.88676	1.74522	26.6296	21.1029	1	0.561956	0.312406	0.549376	1.85712	0.549782	0.000406518	0.506469	-0.0433138
14.3214	0.926119	1.87836	1.73959	26.6308	21.0812	1	0.559596	0.311988	0.547068	1.8493	0.547466	0.000398588	0.504834	-0.042632
14.3298	0.921854	1.88001	1.73309	26.6321	21.1025	1	0.559556	0.311459	0.54703	1.84925	0.547452	0.000421968	0.502948	-0.0445046
14.3381	0.924328	1.89618	1.75269	26.6333	21.1241	1	0.56468	0.31064	0.552039	1.86614	0.552451	0.000412122	0.508637	-0.0438143
14.3465	0.925331	1.91985	1.77649	26.6346	21.1296	1	0.571855	0.31074	0.559054	1.88983	0.559466	0.000411738	0.515541	-0.0439245
14.3548	0.926301	2.0034	1.8557	26.6358	21.1187	1	0.596868	0.311053	0.58351	1.97248	0.583934	0.000424073	0.538529	-0.0454055
14.3632	0.934292	2.10191	1.96511	26.6371	21.1221	1	0.627423	0.310865	0.613293	2.07299	0.613689	0.000396685	0.570279	-0.0434105
14.3716	0.951402	2.35357	2.2387	26.6383	21.1361	1	0.705085	0.318499	0.689332	2.32962	0.68966	0.000328519	0.649677	-0.039983
14.3799	0.956967	2.23196	2.13593	26.6396	21.1467	1	0.66951	0.325845	0.654521	2.21185	0.654797	0.000275868	0.619851	-0.0349452
14.3883	0.955409	2.26451	2.1635	26.6408	21.1271	1	0.679035	0.33116	0.663835	2.24336	0.664125	0.000290026	0.627855	-0.0362699
14.3966	0.961522	2.34743	2.25719	26.6421	21.1351	1	0.704861	0.335743	0.689075	2.32852	0.689334	0.000259428	0.655044	-0.0342906
14.405	0.956324	2.30088	2.2005	26.6433	21.1203	1	0.690091	0.331915	0.674634	2.27983	0.674922	0.000288635	0.638592	-0.0363303
14.4133	0.955411	2.30676	2.20408	26.6456	21.1099	1	0.691719	0.32947	0.676222	2.28522	0.676517	0.000295421	0.639631	-0.0368865
14.4217	0.953707	2.40615	2.29494	26.6563	21.1054	1	0.721251	0.340996	0.705092	2.38283	0.705412	0.000319925	0.665998	-0.0394138
14.43	0.949454	2.41862	2.29638	26.6689	21.1024	1	0.724296	0.350295	0.70808	2.39302	0.708431	0.000351129	0.666417	-0.0420142
14.4384	0.951173	2.40061	2.28345	26.6815	21.0783	1	0.719177	0.35915	0.703073	2.37606	0.70341	0.000336659	0.662662	-0.0407476
14.4468	0.944983	2.37382	2.24321	26.6941	21.0625	1	0.710173	0.365642	0.694275	2.34647	0.69465	0.000375107	0.650986	-0.0436641
14.4551	0.945769	2.4611	2.32761	26.6964	21.089	1	0.736413	0.379182	0.719928	2.43316	0.720311	0.000383343	0.675479	-0.0448319
14.4635	0.94786	2.4271	2.30057	26.689	21.1034	1	0.726578	0.37886	0.71031	2.4006	0.710674	0.000363471	0.667631	-0.0430431
14.4718	0.952429	2.31913	2.20875	26.6816	21.0993	1	0.694955	0.371193	0.679401	2.29603	0.679718	0.000316873	0.640985	-0.0387327
14.4802	0.950057	2.39284	2.27335	26.6743	21.0666	1	0.71667	0.384917	0.700625	2.36782	0.700969	0.000343239	0.659732	-0.0412362
14.4885	0.94063	2.15615	2.02822	26.6669	21.0365	1	0.644436	0.376149	0.630004	2.12935	0.630372	0.00036767	0.588594	-0.0417777
14.4969	0.938946	2.08728	1.95982	26.6596	21.0444	1	0.623611	0.367892	0.609652	2.06059	0.610018	0.000366022	0.568744	-0.041274
14.5052	0.943505	2.08661	1.9692	26.6716	21.0274	1	0.624075	0.368478	0.610074	2.06192	0.610412	0.00033858	0.571467	-0.0389452
14.5136	0.950191	2.25582	2.14343	26.6979	21.0323	1	0.67565	0.380217	0.660526	2.2323	0.660849	0.000322717	0.622028	-0.0388211
14.522	0.950559	2.31984	2.20515	26.7242	21.0493	1	0.694882	0.391394	0.679325	2.29582	0.679655	0.000329423	0.639941	-0.039714
14.5303	0.947214	2.33561	2.21249	26.7506	21.0344	1	0.699098	0.385618	0.683436	2.30979	0.68379	0.000354102	0.642071	-0.041719
14.5387	0.946772	2.26403	2.1435	26.7769	21.0319	1	0.677597	0.388994	0.662429	2.2388	0.662775	0.000346129	0.62205	-0.0407246
14.547	0.944561	2.3168	2.18835	26.8032	21.0226	1	0.693049	0.397286	0.677535	2.28991	0.677904	0.000368904	0.635065	-0.0428389
14.5554	0.94695	2.35995	2.23475	26.8295	21.0001	1	0.706331	0.399789	0.690519	2.33373	0.690878	0.000359585	0.64853	-0.0423487
14.5637	0.945831	2.3897	2.26025	26.8428	21.0246	1	0.715058	0.398133	0.69905	2.36259	0.699422	0.000371796	0.655932	-0.0434905
14.5721	0.945994	2.4099	2.27975	26.826	21.0492	1	0.721129	0.395811	0.704985	2.38265	0.705359	0.000373812	0.661589	-0.0437698
14.5804	0.943061	2.43285	2.29432	26.8079	21.0446	1	0.727523	0.392972	0.711237	2.40385	0.711635	0.000397868	0.665816	-0.0458185
14.5888	0.94306	2.45599	2.31614	26.7898	21.0316	1	0.734443	0.390268	0.718002	2.42671	0.718403	0.000401661	0.67215	-0.0462533
14.5972	0.93895	2.47502	2.32391	26.7718	21.025	1	0.739458	0.387271	0.722905	2.44338	0.723339	0.000433986	0.674405	-0.0489336
14.6055	0.935942	2.43509	2.27915	26.7537	21.0297	1	0.727046	0.382321	0.710768	2.40243	0.711216	0.000448026	0.661414	-0.0498012
14.6139	0.941414	2.23334	2.10231	26.7356	21.0506	1	0.667604	0.370131	0.652671	2.20594	0.653046	0.000375801	0.610096	-0.042951
14.6222	0.941501	2.14211	2.01659	26.7197	21.0632	1	0.640343	0.359278	0.626021	2.11587	0.626381	0.000359918	0.585219	-0.0411619
14.6306	0.929549	2.11171	1.96296	26.7212	21.0721	1	0.629598	0.355726	0.615503	2.08056	0.61593	0.000427302	0.569656	-0.0462745
14.6389	0.936234	2.17956	2.04095	26.7267	21.083	1	0.650815	0.359515	0.636221	2.15045	0.636621	0.000399182	0.592288	-0.0443327
14.6473	0.944583	2.39014	2.25768	26.7322	21.057	1	0.714992	0.37498	0.698986	2.36241	0.699367	0.000380433	0.655185	-0.044181
14.6556	0.946381	2.46447	2.33236	26.7377	21.0635	1	0.737523	0.376914	0.721009	2.4368	0.721389	0.000379539	0.676857	-0.0445317
14.664	0.951631	2.46676	2.34743	26.7432	21.0541	1	0.739065	0.375335	0.722521	2.44178	0.722863	0.000342691	0.681231	-0.0416325
14.6724	0.951337	2.44974	2.33049	26.7487	21.0669	1	0.733917	0.375544	0.717489	2.42478	0.717831	0.000342401	0.676315	-0.0415159
14.6807	0.954243	2.45881	2.34627	26.7541	21.0803	1	0.737109	0.379477	0.720609	2.43525	0.720933	0.000323146	0.680893	-0.0400397
14.6891	0.947068	2.47648	2.3454	26.7596	21.0816	1	0.74123	0.383173	0.724636	2.44903	0.725012	0.000376497	0.680641	-0.0443712
14.6974	0.945145	2.51028	2.37256	26.7651	21.0866	1	0.751023	0.384216	0.73421	2.48144	0.734606	0.000395504	0.688523	-0.0460835
14.7058	0.939181	2.5481	2.39312	26.7706	21.0979	1	0.761332	0.383464	0.744289	2.51565	0.744734	0.000445114	0.694489	-0.0502451
14.7141	0.934771	2.56916	2.40157	26.7761	21.1022	1	0.766872	0.382827	0.749705	2.53407	0.750186	0.000481335	0.696942	-0.0532449
14.7225	0.931328	2.59438	2.41622	26.7816	21.0878	1	0.773806	0.380763	0.756484	2.55707	0.756995	0.000511713	0.701192	-0.0558028
14.7308	0.934804	2.62359	2.45252	26.7871	21.0778	1	0.783124	0.380627	0.765594	2.58778	0.766086	0.000491283	0.711727	-0.0543587
14.7392	0.934399	2.61658	2.4449	26.7926	21.0804	1	0.78096	0.381769	0.763479	2.58064	0.763972	0.000493014	0.709516	-0.0544566
14.7476	0.935003	2.49276	2.33062	26.7981	21.0896	1	0.744099	0.374433	0.727449	2.45884	0.727914	0.000465355	0.676352	-0.0515619
14.7559	0.9322	2.34938	2.19016	26.8036	21.0835	1	0.700873	0.365114	0.685179	2.31603	0.685636	0.000457504	0.635591	-0.0500453
14.7643	0.928698	2.25759	2.09664	26.809	21.0603	1	0.672962	0.360258	0.657896	2.22388	0.658358	0.000462336	0.608451	-0.0499066
14.7726	0.920289	2.13453	1.96448	26.8145	21.0428	1	0.635095	0.35519	0.620872	2.09891	0.62136	0.00048869	0.570097	-0.0512639
14.781	0.918488	2.04613	1.87935	26.8197	21.042	1	0.608542	0.350846	0.59492	2.01121	0.595399	0.000479035	0.545392	-0.0500067
14.7893	0.917079	1.98933	1.82439	26.8245	21.0578	1	0.591464	0.347051	0.578222	1.95479	0.578696	0.000473789	0.529443	-0.0492529
14.7977	0.911819	1.94525	1.77373	26.8294	21.0303	1	0.577679	0.343676	0.564747	1.90934	0.56524	0.000492677	0.51474	-0.0504992
14.806	0.906973	1.9265	1.74729	26.8342	21.0402	1	0.57149	0.340725	0.558697	1.88897	0.559212	0.000514744	0.507067	-0.0521452
14.8144	0.907008	1.89508	1.71885	26.8391	21.0536	1	0.562173	0.337569	0.549589	1.85818	0.550095	0.000506158	0.498816	-0.0512796
14.8228	0.906742	1.87236	1.69774	26.8439	21.0529	1	0.5554	0.335306	0.542967	1.83579	0.543469	0.000501519	0.492688	-0.0507807
14.8311	0.910824	1.87826	1.71077	26.8488	21.0762	1	0.55766	0.333428	0.545176	1.84319	0.545657	0.000481078	0.49647	-0.0491863
14.8395	0.912301	1.8514	1.68902	26.8536	21.0693	1	0.549865	0.331266	0.537557	1.8174	0.538024	0.000466345	0.490158	-0.0478657
14.8478	0.913967	1.85448	1.69493	26.8585	21.0797	1	0.550984	0.329267	0.538651	1.82107	0.539109	0.000458247	0.491872	-0.0472369
14.8562	0.916777	1.86887	1.71333	26.8633	21.0807	1	0.555609	0.327912	0.543172	1.8363	0.543619	0.000446717	0.497214	-0.0464049
14.8645	0.916999	1.86888	1.71378	26.8682	21.0598	1	0.555641	0.326077	0.543201	1.8364	0.543647	0.000445527	0.497344	-0.0463024
14.8729	0.916862	1.88438	1.72771	26.873	21.058	1	0.560231	0.32467	0.54769	1.85157	0.54814	0.000449964	0.501387	-0.0467524
14.8812	0.921452	1.88128	1.73351	26.8779	21.0498	1	0.559883	0.323214	0.547349	1.85034	0.547774	0.000424424	0.50307	-0.0447039
14.8896	0.920567	1.8839	1.73425	26.8827	21.0465	1	0.56055	0.322134	0.548002	1.85256	0.548432	0.000429802	0.503283	-0.0451495
14.898	0.919561	1.87327	1.72258	26.8876	21.068	1	0.557265	0.320552	0.544791	1.84172	0.545223	0.000432791	0.499898	-0.0453254
14.9063	0.930968	1.91922	1.78712	26.8924	21.0764	1	0.572413	0.319775	0.559574	1.89148	0.559954	0.000380528	0.518625	-0.041329
14.9147	0.939882	2.01675	1.89552	26.897	21.0742	1	0.602667	0.321101	0.589175	1.99136	0.589523	0.000348232	0.550083	-0.0394397
14.923	0.953006	2.18749	2.08466	26.8983	21.0924	1	0.655592	0.326412	0.640918	2.16597	0.641213	0.000295255	0.604973	-0.0362403
14.9314	0.95878	2.26287	2.16985	26.8987	21.0872	1	0.679069	0.335679	0.66385	2.24334	0.664117	0.000267906	0.629695	-0.0344222
14.9397	0.985007	2.36547	2.32984	26.8991	21.0803	1	0.713947	0.33912	0.697973	2.35804	0.698075	0.000101867	0.676125	-0.0219505
14.9481	0.962071	2.33734	2.24862	26.8995	21.0815	1	0.701906	0.339534	0.686196	2.31878	0.686451	0.000254631	0.652556	-0.0338953
14.9564	0.96115	2.39158	2.29871	26.8999	21.0577	1	0.718055	0.346139	0.701976	2.37212	0.702243	0.000266864	0.667091	-0.0351516
14.9648	0.965776	2.4346	2.35127	26.9002	21.065	1	0.731715	0.349892	0.715334	2.41715	0.715573	0.000239316	0.682345	-0.0332282
14.9732	0.965584	2.44672	2.36246	26.9006	21.057	1	0.735324	0.352498	0.718865	2.42909	0.719107	0.000241853	0.685592	-0.0335155
14.9815	0.959414	2.51354	2.41152	26.901	21.0521	1	0.75438	0.355449	0.737492	2.49218	0.737785	0.000293007	0.699831	-0.0379541
14.9899	0.95553	2.53794	2.42505	26.9014	21.0622	1	0.761047	0.356962	0.74401	2.5143	0.744334	0.000324161	0.703757	-0.0405769
14.9982	0.945716	2.50118	2.36548	26.9018	21.0713	1	0.748402	0.353685	0.731643	2.47275	0.732033	0.000389965	0.686468	-0.0455652
15.0066	0.943884	2.39925	2.26456	26.9022	21.0875	1	0.717603	0.347919	0.701541	2.37106	0.701928	0.000386701	0.657181	-0.0447464
15.0149	0.945283	2.46624	2.33135	26.9026	21.0574	1	0.737875	0.351655	0.721352	2.43798	0.72174	0.000387588	0.676565	-0.0451745
15.0233	0.942623	2.39947	2.26179	26.9059	21.0528	1	0.717472	0.35453	0.70141	2.37064	0.701805	0.000395426	0.656378	-0.0454274
15.0316	0.944682	2.38172	2.24996	26.9209	21.0509	1	0.712489	0.360215	0.696539	2.35413	0.696917	0.000378415	0.652944	-0.0439731
15.04	0.944501	2.40679	2.2732	26.9371	21.0601	1	0.71996	0.364088	0.703843	2.37882	0.704227	0.000383649	0.659689	-0.0445373
15.0484	0.941664	2.47001	2.32585	26.9533	21.0689	1	0.738401	0.367539	0.721875	2.43984	0.722289	0.000413852	0.674967	-0.0473219
15.0567	0.937103	2.49904	2.3419	26.9695	21.056	1	0.746331	0.377893	0.729621	2.46613	0.730072	0.000451456	0.679624	-0.0504481
15.0651	0.936558	2.49359	2.33533	26.9856	21.0284	1	0.744607	0.375475	0.727942	2.46047	0.728396	0.000454376	0.67772	-0.0506763
15.0734	0.948822	2.38696	2.26479	27.0018	21.036	1	0.714712	0.37556	0.698712	2.36138	0.699063	0.000350864	0.657249	-0.0418138
15.0818	0.946834	2.21864	2.10078	27.018	21.0473	1	0.664028	0.372988	0.649156	2.19394	0.649495	0.00033879	0.609652	-0.0398429
15.0901	0.948098	2.21716	2.10208	27.0342	21.0351	1	0.663764	0.372694	0.648905	2.19307	0.649235	0.000330519	0.61003	-0.0392048
15.0985	0.94839	2.17087	2.0589	27.0504	21.0678	1	0.649953	0.370082	0.635398	2.14741	0.63572	0.000321795	0.597498	-0.0382218
15.1068	0.943521	2.25093	2.12379	27.0666	21.0729	1	0.67319	0.373598	0.65812	2.22431	0.658485	0.000365139	0.61633	-0.0421546
15.1152	0.939164	2.27242	2.13416	27.0828	21.0701	1	0.67896	0.375472	0.663762	2.24348	0.664159	0.000397064	0.61934	-0.0448193
15.1236	0.930281	2.29588	2.13595	27.099	21.0813	1	0.684624	0.368777	0.669289	2.26236	0.669749	0.000459739	0.619858	-0.049891
15.1319	0.923469	2.11054	1.9491	27.1154	21.0745	1	0.628401	0.357075	0.614328	2.07672	0.614792	0.000463923	0.565634	-0.0491585
15.1403	0.927875	2.23744	2.07623	27.1331	21.0738	1	0.666844	0.360042	0.651905	2.20365	0.652369	0.000463498	0.602527	-0.0498414
15.1486	0.925323	2.17145	2.00933	27.1511	21.0423	1	0.6468	0.359683	0.632318	2.13749	0.632784	0.000465749	0.583113	-0.0496711
15.157	0.919883	2.07451	1.90836	27.169	21.0581	1	0.617178	0.354916	0.603359	2.03971	0.603836	0.000477365	0.553812	-0.0500244
15.1653	0.910707	1.96419	1.78882	27.187	21.0656	1	0.58316	0.349259	0.570104	1.92747	0.570608	0.00050375	0.519121	-0.0514872
15.1737	0.911863	1.89657	1.72942	27.2049	21.0607	1	0.563228	0.344051	0.550619	1.86157	0.551099	0.000480111	0.501882	-0.0492172
15.182	0.909113	1.84152	1.67416	27.2229	21.0552	1	0.546543	0.339793	0.534307	1.80647	0.534788	0.000480717	0.485847	-0.0489408
15.1904	0.909183	1.84512	1.67755	27.2408	21.0661	1	0.547619	0.336291	0.53536	1.81003	0.535841	0.000481287	0.486831	-0.0490104
15.1988	0.90823	1.8417	1.67269	27.2588	21.0842	1	0.546488	0.333399	0.534254	1.80631	0.53474	0.000485434	0.485419	-0.0493212
15.2071	0.909644	1.81659	1.65246	27.2767	21.1183	1	0.539209	0.330262	0.527139	1.78223	0.52761	0.000471442	0.479548	-0.0480616
15.2155	0.906856	1.80325	1.63529	27.2947	21.1178	1	0.534914	0.327339	0.52294	1.76808	0.523422	0.000482415	0.474566	-0.0488566
15.2238	0.907779	1.80708	1.64043	27.3126	21.0903	1	0.53616	0.325024	0.524158	1.77218	0.524636	0.000478653	0.476057	-0.0485797
15.2322	0.906326	1.80829	1.63891	27.3305	21.0873	1	0.536346	0.32293	0.52434	1.77282	0.524826	0.000486518	0.475616	-0.0492104
15.2405	0.90742	1.80877	1.64133	27.3485	21.0686	1	0.53662	0.320612	0.524606	1.7737	0.525087	0.000480964	0.476319	-0.0487675
15.2489	0.904503	1.83725	1.66183	27.3625	21.0698	1	0.544715	0.319139	0.532519	1.80051	0.533023	0.000503931	0.482268	-0.0507547
15.2572	0.914656	1.81393	1.65907	27.3711	21.0528	1	0.539018	0.317389	0.526956	1.78152	0.5274	0.000444636	0.481467	-0.0459335
15.2656	0.929551	1.80553	1.67832	27.3798	21.0554	1	0.538308	0.315074	0.526258	1.77889	0.526623	0.000365332	0.487053	-0.0395699
15.274	0.930068	1.81552	1.68855	27.3884	21.095	1	0.54135	0.314251	0.529231	1.78893	0.529596	0.000364658	0.490022	-0.0395743
15.2823	0.936906	1.82773	1.71243	27.3971	21.0796	1	0.545822	0.313674	0.533602	1.80358	0.533933	0.000331217	0.49695	-0.0369829
15.2907	0.93836	1.84366	1.73002	27.4057	21.0924	1	0.550757	0.312836	0.538427	1.81987	0.538754	0.000326408	0.502057	-0.0366963
15.299	0.940148	1.85338	1.74245	27.4143	21.0836	1	0.553878	0.311849	0.541479	1.83015	0.541797	0.000318609	0.505664	-0.0361331
15.3074	0.940319	1.88619	1.77361	27.423	21.0887	1	0.563705	0.31107	0.551086	1.86262	0.551409	0.000323319	0.514707	-0.0367015
15.3157	0.943325	1.87879	1.7723	27.4316	21.0814	1	0.561867	0.310614	0.54929	1.85649	0.549595	0.000305829	0.514325	-0.0352702
15.3241	0.94519	1.87263	1.77002	27.4402	21.0677	1	0.560262	0.309486	0.547717	1.85114	0.548012	0.000294798	0.513665	-0.0343475
15.3324	0.946862	1.89714	1.79633	27.4489	21.0635	1	0.567801	0.308791	0.55509	1.87603	0.55538	0.000289548	0.521298	-0.0340812
15.3408	0.96095	2.07449	1.99359	27.4575	21.0635	1	0.622828	0.311764	0.608877	2.05752	0.60911	0.00023267	0.578545	-0.0305643
15.3492	0.964811	2.15581	2.08001	27.4662	21.073	1	0.647792	0.317925	0.633285	2.13992	0.633503	0.000217887	0.603626	-0.0298775
15.3575	0.963265	2.13051	2.05219	27.4748	21.0457	1	0.639964	0.321955	0.625641	2.11412	0.625865	0.000224788	0.595551	-0.0303139
15.3659	0.966034	2.06384	1.99375	27.4682	21.0482	1	0.620321	0.320717	0.606433	2.04916	0.606635	0.00020134	0.57859	-0.0280445
15.3742	0.987452	2.23084	2.20312	27.441	21.0551	1	0.673703	0.333347	0.658602	2.22498	0.658683	8.03973e-05	0.639351	-0.0193322
15.3826	0.985985	2.25256	2.22072	27.4137	21.0415	1	0.680007	0.342533	0.6648	2.24595	0.664891	9.06738e-05	0.644458	-0.0204328
15.3909	0.986692	2.25254	2.2225	27.3864	21.0304	1	0.680122	0.348041	0.664899	2.24627	0.664985	8.60977e-05	0.644976	-0.0200085
15.3993	0.9822	2.346	2.30414	27.3591	21.0478	1	0.707639	0.352857	0.691802	2.33726	0.691922	0.000119938	0.668668	-0.0232545
15.4076	0.974409	2.38262	2.32161	27.3318	21.0872	1	0.717458	0.357239	0.701398	2.36986	0.701573	0.000175129	0.673738	-0.0278345
15.416	0.9735	2.39462	2.33116	27.3045	21.0841	1	0.720928	0.366943	0.704787	2.38133	0.70497	0.000182264	0.67651	-0.0284595
15.4244	0.974642	2.43176	2.37012	27.2862	21.0836	1	0.732296	0.371283	0.7159	2.41885	0.716077	0.000177114	0.687814	-0.0282631
15.4327	0.976696	2.43187	2.37519	27.2869	21.0928	1	0.732658	0.374807	0.716255	2.42	0.716418	0.000162776	0.689286	-0.0271314
15.4411	0.972282	2.43569	2.36817	27.2882	21.1183	1	0.733094	0.38137	0.716682	2.42155	0.716876	0.000193907	0.687249	-0.0296268
15.4494	0.968144	2.46246	2.38399	27.2895	21.115	1	0.740475	0.38702	0.7239	2.44604	0.724125	0.000225306	0.69184	-0.0322849
15.4578	0.965986	2.52546	2.43955	27.2907	21.1002	1	0.759059	0.391527	0.742066	2.50747	0.742313	0.000246723	0.707964	-0.0343483
15.4661	0.96479	2.54456	2.45498	27.292	21.1046	1	0.764599	0.393372	0.74748	2.5258	0.747737	0.000257331	0.712442	-0.0352953
15.4745	0.962216	2.42181	2.33061	27.2939	21.1164	1	0.727321	0.384625	0.711018	2.40265	0.71128	0.000262819	0.67635	-0.0349305
15.4828	0.958298	2.38873	2.28898	27.306	21.1024	1	0.716736	0.380596	0.700699	2.36787	0.700986	0.000286113	0.664266	-0.0367191
15.4912	0.952023	2.43762	2.32066	27.3215	21.0465	1	0.730399	0.387788	0.714049	2.41313	0.714384	0.000335901	0.673462	-0.0409223
15.4996	0.944431	2.39918	2.26597	27.3371	21.0563	1	0.717681	0.384349	0.701607	2.37127	0.70199	0.00038292	0.65759	-0.0443998
15.5079	0.946928	2.55261	2.41664	27.3526	21.0612	1	0.763957	0.381018	0.746887	2.52424	0.747276	0.0003891	0.701314	-0.0459621
15.5163	0.944791	2.31742	2.1882	27.3682	21.0944	1	0.693185	0.38028	0.677749	2.29063	0.678117	0.000367475	0.635022	-0.0430953
15.5246	0.959707	2.25048	2.15988	27.3837	21.1031	1	0.675479	0.380926	0.660352	2.2315	0.660613	0.000260444	0.626803	-0.0338101
15.533	0.945031	2.26084	2.13663	27.3993	21.1015	1	0.676386	0.378763	0.66124	2.23482	0.661597	0.000356942	0.620056	-0.0415411
15.5413	0.939032	2.24192	2.10511	27.4148	21.1072	1	0.669819	0.374793	0.654832	2.2133	0.655224	0.000392583	0.61091	-0.0443148
15.5497	0.940409	2.15536	2.02682	27.4304	21.126	1	0.644157	0.374176	0.629743	2.12847	0.630111	0.000368901	0.58819	-0.0419218
15.558	0.936965	2.28881	2.14434	27.446	21.1088	1	0.68351	0.375121	0.668222	2.2586	0.668636	0.000414384	0.622292	-0.0463439
15.5664	0.92932	2.29627	2.13329	27.4615	21.1083	1	0.68454	0.375116	0.669259	2.26228	0.669726	0.000466156	0.619087	-0.0506382
15.5748	0.939566	2.14001	2.01052	27.4771	21.1	1	0.639444	0.373116	0.62514	2.11293	0.625511	0.000371459	0.583457	-0.0420538
15.5831	0.951025	1.94617	1.85074	27.4926	21.0907	1	0.583006	0.367014	0.569962	1.92621	0.570235	0.000273755	0.53709	-0.0331452
15.5915	0.937563	1.83283	1.71846	27.5082	21.0692	1	0.547428	0.359246	0.535169	1.80887	0.535498	0.00032868	0.498701	-0.0367973
15.5998	0.931269	1.80573	1.68162	27.5237	21.057	1	0.538575	0.354745	0.526519	1.77974	0.526875	0.000356464	0.488011	-0.0388637
15.6082	0.931498	1.82286	1.698	27.5393	21.0714	1	0.543713	0.350921	0.531541	1.79672	0.5319	0.000358649	0.492764	-0.0391354
15.6165	0.927146	1.81555	1.68328	27.5548	21.0593	1	0.541007	0.347661	0.528896	1.78785	0.529276	0.000379905	0.488492	-0.040784
15.6249	0.920278	1.80758	1.66349	27.5704	21.0437	1	0.537808	0.344319	0.525768	1.7774	0.526182	0.00041389	0.482748	-0.0434342
15.6332	0.919405	1.82489	1.67786	27.586	21.0351	1	0.542857	0.341409	0.530702	1.7941	0.531125	0.000422435	0.486918	-0.0442061
15.6416	0.915553	1.85629	1.69955	27.6011	21.0425	1	0.551721	0.339085	0.53937	1.82347	0.53982	0.000450237	0.493213	-0.046607
15.65	0.914639	1.85131	1.69328	27.6056	21.0561	1	0.550127	0.33701	0.537812	1.81822	0.538266	0.000453891	0.491395	-0.0468713
15.6583	0.921997	1.87622	1.72989	27.6056	21.063	1	0.558446	0.334941	0.545943	1.84557	0.546363	0.000420348	0.502018	-0.0443456
15.6667	0.925516	1.88904	1.74835	27.6056	21.1073	1	0.562704	0.332673	0.550107	1.85958	0.550511	0.000404125	0.507375	-0.0431361
15.675	0.923394	1.88861	1.74393	27.6056	21.0913	1	0.562308	0.33089	0.54972	1.85831	0.550135	0.000415545	0.506093	-0.0440422
15.6834	0.920528	1.88319	1.73354	27.6056	21.0861	1	0.560336	0.329039	0.547792	1.85185	0.548222	0.000429851	0.503079	-0.0451429
15.6917	0.924601	1.89815	1.75502	27.6056	21.0762	1	0.5653	0.327795	0.552646	1.86818	0.553057	0.000411062	0.509312	-0.0437448
15.7001	0.931454	1.88071	1.7518	27.6056	21.0498	1	0.560962	0.326337	0.548404	1.85372	0.548774	0.00037027	0.508377	-0.040397
15.7084	0.94335	1.89977	1.79217	27.6056	21.0539	1	0.568148	0.325001	0.555428	1.87724	0.555737	0.000309109	0.520092	-0.0356449
15.7168	0.951578	1.91333	1.8207	27.6056	21.0416	1	0.573247	0.323764	0.560412	1.89393	0.560678	0.000266101	0.528371	-0.0323067
15.7252	0.951689	1.92589	1.83284	27.6056	21.0612	1	0.577022	0.32303	0.564104	1.9064	0.564372	0.000267229	0.531894	-0.0324776
15.7335	0.949527	1.91657	1.81983	27.6056	21.0601	1	0.573956	0.321429	0.561107	1.89631	0.561385	0.000277839	0.528119	-0.0332662
15.7419	0.952198	1.92962	1.83744	27.6056	21.0509	1	0.578211	0.320448	0.565264	1.91031	0.565528	0.000264928	0.533229	-0.0322998
15.7502	0.955829	1.89147	1.80794	27.6056	21.0512	1	0.567232	0.319536	0.554532	1.87398	0.554772	0.000239967	0.524669	-0.0301035
15.7586	0.965125	1.92839	1.86116	27.6056	21.0603	1	0.579493	0.319423	0.566518	1.91431	0.566711	0.000193164	0.540113	-0.0265985
15.7669	0.96174	1.91654	1.84321	27.6056	21.0596	1	0.5755	0.31914	0.562616	1.90119	0.562827	0.000210608	0.534905	-0.0279219
15.7753	0.961477	1.87888	1.80653	27.6056	21.0373	1	0.564161	0.317211	0.551529	1.86373	0.551737	0.000207889	0.524259	-0.0274781
15.7836	0.96016	1.87896	1.8041	27.6056	21.0417	1	0.564018	0.316171	0.551391	1.86328	0.551606	0.000215007	0.523554	-0.0280519
15.792	0.956548	1.90018	1.8176	27.6056	21.036	1	0.569932	0.315821	0.557173	1.88289	0.55741	0.000237145	0.527473	-0.0299372
15.8004	0.958035	1.93044	1.84968	27.6056	21.0214	1	0.579217	0.315977	0.566234	1.91348	0.566467	0.000232678	0.536781	-0.0296853
15.8087	0.96031	2.08523	2.00247	27.6056	21.0183	1	0.625958	0.31898	0.611945	2.0679	0.612182	0.000237707	0.581122	-0.0310607
15.8171	0.956891	2.07058	1.98132	27.6031	21.0116	1	0.621089	0.318984	0.607184	2.05189	0.607441	0.000256371	0.574984	-0.0324564
15.8254	0.97541	2.25724	2.20283	27.5906	21.0352	1	0.679926	0.325324	0.664632	2.24561	0.664792	0.000159419	0.639267	-0.0255243
15.8338	0.962537	2.44869	2.35519	27.5771	21.0747	1	0.735309	0.337607	0.718962	2.42949	0.719225	0.00026348	0.683481	-0.0357444
15.8421	0.973905	2.3869	2.32499	27.5635	21.0801	1	0.718692	0.34254	0.702577	2.37386	0.702756	0.000178899	0.674718	-0.0280384
15.8505	0.979473	2.6888	2.63167	27.55	21.0802	1	0.810432	0.345126	0.792413	2.67724	0.792571	0.000158526	0.763718	-0.028853
15.8588	0.96679	2.20735	2.13146	27.5365	21.0817	1	0.663394	0.336352	0.64871	2.192	0.64892	0.000210549	0.618556	-0.0303649
15.8672	0.976107	1.95175	1.90495	27.5249	21.073	1	0.587922	0.333186	0.57477	1.94198	0.574904	0.000133941	0.55282	-0.0220839
15.8756	0.973379	2.15813	2.09984	27.5261	21.0687	1	0.649657	0.340666	0.635166	2.1461	0.635331	0.00016501	0.60938	-0.0259514
15.8839	0.968152	2.03255	1.96778	27.5294	21.0778	1	0.611198	0.344131	0.597517	2.01899	0.597703	0.000185923	0.571053	-0.0266495
15.8923	0.961311	2.10431	2.02263	27.5328	21.0678	1	0.631806	0.34945	0.617678	2.08726	0.617912	0.000233836	0.586973	-0.0309384
15.9006	0.972447	2.22076	2.15977	27.5361	21.0679	1	0.668444	0.350312	0.653466	2.20795	0.653641	0.000175745	0.626772	-0.0268691
15.909	0.976665	2.19353	2.143	27.5395	21.0975	1	0.660891	0.348568	0.646052	2.18281	0.646199	0.000147018	0.621904	-0.0242949
15.9173	0.959886	1.97462	1.89556	27.5428	21.1627	1	0.592708	0.348087	0.57943	1.95804	0.579657	0.000227505	0.550095	-0.0295621
15.9257	0.956257	2.00569	1.91795	27.5466	21.1557	1	0.601539	0.35244	0.588073	1.98731	0.588325	0.000251988	0.556593	-0.0317316
15.934	0.95805	2.15413	2.06339	27.551	21.1316	1	0.646291	0.355403	0.631847	2.13521	0.632106	0.000259547	0.598801	-0.0333048
15.9424	0.963612	2.19247	2.11273	27.5554	21.1165	1	0.658633	0.355844	0.643885	2.17577	0.644114	0.000229141	0.61312	-0.0309946
15.9508	0.965951	2.2573	2.18034	27.5598	21.0904	1	0.678449	0.356156	0.663267	2.24121	0.663487	0.000220752	0.63274	-0.0307476
15.9591	0.968125	2.26973	2.19734	27.5642	21.0746	1	0.682516	0.358241	0.667238	2.25458	0.667446	0.000207799	0.637674	-0.0297721
15.9675	0.957649	2.18974	2.09705	27.5703	21.0561	1	0.656947	0.363128	0.642237	2.17033	0.642503	0.000266359	0.60857	-0.0339333
15.9758	0.966825	2.14342	2.0723	27.5789	21.0215	1	0.64435	0.357589	0.629924	2.12853	0.630129	0.000204237	0.601387	-0.0287416
15.9842	0.966772	2.24674	2.17206	27.5876	21.0289	1	0.675403	0.365346	0.660284	2.23111	0.660498	0.000214422	0.630338	-0.0301598
15.9925	0.965257	2.20824	2.13138	27.5963	21.0834	1	0.663598	0.367229	0.64875	2.19217	0.64897	0.000220354	0.618533	-0.0304373
16.0009	0.975883	2.12168	2.07052	27.602	21.1084	1	0.639092	0.356108	0.624783	2.11097	0.62493	0.000146963	0.600869	-0.024061
16.0092	0.96696	2.24674	2.17243	27.5928	21.0905	1	0.675426	0.355158	0.66031	2.2312	0.660523	0.000213206	0.630444	-0.0300795
16.0176	0.958623	2.23596	2.14347	27.5815	21.079	1	0.670956	0.363096	0.655934	2.21659	0.6562	0.000265726	0.622041	-0.0341587
16.026	0.954461	2.19903	2.09889	27.5702	21.0705	1	0.659266	0.36226	0.644507	2.17807	0.644794	0.000287624	0.609103	-0.0356917
16.0343	0.950734	2.22948	2.11964	27.5638	21.0688	1	0.667841	0.365476	0.65289	2.20648	0.653205	0.000315474	0.615125	-0.0380804
16.0427	0.947675	2.25606	2.13803	27.5702	21.0775	1	0.675349	0.367266	0.660229	2.23135	0.660568	0.000339058	0.620461	-0.0401069
16.051	0.947276	2.30229	2.18091	27.5772	21.0812	1	0.689123	0.368993	0.673696	2.27687	0.674044	0.000348645	0.632905	-0.0411394
16.0594	0.952719	2.24205	2.13604	27.5825	21.0714	1	0.671904	0.361153	0.656862	2.21986	0.657167	0.00030447	0.619884	-0.0372828
16.0677	0.952005	2.34799	2.23537	27.5692	21.0414	1	0.703545	0.367978	0.687789	2.32439	0.688113	0.000323674	0.648711	-0.039402
16.0761	0.949618	2.29661	2.18097	27.5594	21.0405	1	0.687785	0.365119	0.672382	2.27238	0.672715	0.000332331	0.632924	-0.0397905
16.0844	0.965143	2.22088	2.1432	27.5563	21.035	1	0.667371	0.356928	0.652447	2.20467	0.65267	0.000222343	0.621963	-0.030707
16.0928	0.989084	2.22473	2.20035	27.5517	21.0622	1	0.672074	0.358268	0.657034	2.21964	0.657103	6.9754e-05	0.638547	-0.0185563
16.1012	0.982996	2.17674	2.1397	27.5439	21.0649	1	0.656702	0.357043	0.642001	2.16899	0.642107	0.000106311	0.620946	-0.0211618
16.1095	0.97083	2.18501	2.12118	27.5359	21.0577	1	0.657429	0.359021	0.642717	2.17167	0.6429	0.000183061	0.615572	-0.0273282
16.1179	0.948916	2.2021	2.08968	27.5279	21.0521	1	0.65938	0.362234	0.644613	2.17855	0.644937	0.000323099	0.606431	-0.0385059
16.1262	0.937922	2.1901	2.05406	27.5199	21.0678	1	0.65418	0.362652	0.63954	2.16164	0.639931	0.000390493	0.596094	-0.0438366
16.1346	0.928336	2.21075	2.05227	27.5118	21.0714	1	0.658942	0.361991	0.644194	2.17758	0.644649	0.000455043	0.595574	-0.0490755
16.1429	0.920487	2.21924	2.04274	27.5038	21.0748	1	0.660319	0.363726	0.645539	2.18229	0.646046	0.000506824	0.59281	-0.0532364
16.1513	0.917482	2.27369	2.0861	27.496	21.0694	1	0.67607	0.366732	0.660933	2.2344	0.661472	0.000538881	0.605393	-0.056079
16.1596	0.922575	2.36029	2.17754	27.4884	21.0381	1	0.702616	0.365176	0.686888	2.32203	0.687413	0.000524876	0.631929	-0.0554837
16.168	0.922604	2.34408	2.16266	27.4808	21.0416	1	0.697795	0.36738	0.682174	2.30609	0.682695	0.000521078	0.62761	-0.0550853
16.1764	0.924307	2.3878	2.20709	27.4732	21.0643	1	0.711082	0.368012	0.695161	2.34995	0.69568	0.000519118	0.640504	-0.0551768
16.1847	0.928821	2.42092	2.24859	27.4656	21.0628	1	0.721668	0.370518	0.705513	2.38484	0.706008	0.000494934	0.652547	-0.0534611
16.1931	0.934402	2.3161	2.16416	27.458	21.07	1	0.691278	0.366127	0.675803	2.28428	0.676239	0.000436375	0.628044	-0.0481949
16.2014	0.928194	2.16357	2.00827	27.4503	21.0628	1	0.644867	0.358374	0.630427	2.13104	0.630874	0.000446213	0.582806	-0.0480673
16.2098	0.935051	2.17297	2.03188	27.4403	21.0715	1	0.648656	0.356698	0.634132	2.14342	0.634537	0.000405358	0.589658	-0.0448792
16.2181	0.948233	2.42526	2.29978	27.4291	21.0669	1	0.726091	0.371048	0.709832	2.39897	0.710192	0.000360595	0.667403	-0.0427889
16.2265	0.936512	2.46014	2.30401	27.4179	21.0745	1	0.734619	0.369976	0.71817	2.42744	0.718619	0.000448609	0.668628	-0.0499909
16.2348	0.941239	2.09309	1.96926	27.4067	21.0976	1	0.625612	0.370072	0.611662	2.06734	0.612015	0.000353256	0.571484	-0.0405315
16.2432	0.947303	2.12324	2.01132	27.3955	21.0976	1	0.635533	0.377589	0.621307	2.09981	0.621629	0.000321364	0.583691	-0.0379374
16.2516	0.939486	2.19926	2.0661	27.3853	21.1241	1	0.657143	0.383968	0.642436	2.17139	0.642818	0.000382246	0.599587	-0.0432311
16.2599	0.935334	2.26143	2.11519	27.3888	21.1422	1	0.675102	0.386166	0.659989	2.23081	0.660409	0.000420025	0.613833	-0.046576
16.2683	0.943962	2.30458	2.17549	27.3965	21.1534	1	0.689306	0.382408	0.673871	2.27754	0.674242	0.000370926	0.631332	-0.0429102
16.2766	0.94469	2.26774	2.14226	27.4042	21.1468	1	0.678389	0.378827	0.663205	2.24147	0.663565	0.000360252	0.621691	-0.0418747
16.285	0.945857	2.19076	2.07189	27.4119	21.1181	1	0.655518	0.375161	0.64086	2.16593	0.641201	0.000340685	0.601267	-0.0399344
16.2933	0.945912	2.09555	1.98216	27.4196	21.1105	1	0.62705	0.369627	0.613015	2.07182	0.613341	0.000325548	0.575228	-0.0381132
16.3017	0.949803	2.16997	2.06035	27.4313	21.0989	1	0.649836	0.369847	0.635333	2.14716	0.635646	0.000312855	0.597918	-0.0377278
16.31	0.953642	2.04104	1.94632	27.4499	21.0735	1	0.611781	0.374849	0.598092	2.02123	0.598364	0.000271765	0.564826	-0.0335377
16.3184	0.952108	2.16689	2.06307	27.4685	21.0802	1	0.649289	0.381668	0.634756	2.14516	0.635054	0.000298069	0.598707	-0.0363472
16.3268	0.944946	2.22899	2.10588	27.4869	21.1063	1	0.666813	0.38652	0.65191	2.20329	0.652263	0.000352459	0.611131	-0.0411321
16.3351	0.929315	2.12918	1.97867	27.4851	21.1239	1	0.634771	0.378706	0.620562	2.09767	0.620994	0.000432266	0.574214	-0.0467804
16.3435	0.922043	1.99576	1.84021	27.4697	21.1093	1	0.594034	0.372736	0.580734	1.96318	0.581181	0.000446864	0.534035	-0.0471459
16.3518	0.912289	2.10416	1.91975	27.4544	21.1088	1	0.624943	0.36791	0.610944	2.06551	0.611474	0.000530084	0.557117	-0.0543567
16.3602	0.923393	1.92612	1.7785	27.4391	21.1006	1	0.573471	0.36466	0.560638	1.89522	0.561061	0.000423804	0.516126	-0.0449352
16.3685	0.924447	1.93045	1.78427	27.4239	21.0622	1	0.574878	0.361547	0.56203	1.89991	0.562448	0.000418913	0.517799	-0.0446493
16.3769	0.932663	1.91305	1.78436	27.4087	21.0523	1	0.57077	0.363084	0.557985	1.88608	0.558355	0.00036999	0.517825	-0.0405297
16.3852	0.923656	2.23803	2.06583	27.3936	21.0859	1	0.666293	0.369325	0.651465	2.20225	0.651955	0.00049074	0.59951	-0.0524454
16.3936	0.935015	1.94855	1.82193	27.3784	21.1056	1	0.581657	0.36211	0.568635	1.92203	0.568999	0.000363694	0.528729	-0.0402695
16.402	0.921946	2.17448	2.00483	27.3637	21.0941	1	0.647218	0.362206	0.632723	2.13894	0.633211	0.000487484	0.581808	-0.0514026
16.4103	0.924843	2.12786	1.96774	27.3599	21.0865	1	0.633733	0.365407	0.619559	2.09437	0.620018	0.000459329	0.571044	-0.0489748
16.4187	0.917409	1.86495	1.71095	27.3608	21.0732	1	0.554525	0.361664	0.54211	1.8327	0.542553	0.0004424	0.496522	-0.0460306
16.427	0.909117	1.78334	1.62124	27.3617	21.0579	1	0.529275	0.356459	0.517428	1.7494	0.517894	0.000465512	0.470489	-0.0474052
16.4354	0.910489	1.73117	1.57625	27.3626	21.0674	1	0.513951	0.352893	0.502444	1.69872	0.502889	0.000445069	0.457432	-0.0454573
16.4437	0.93669	1.73129	1.62172	27.3635	21.061	1	0.516997	0.353993	0.505421	1.70834	0.505736	0.000314813	0.470627	-0.0351085
16.4521	0.950392	1.79548	1.70646	27.3556	21.0764	1	0.5378	0.357571	0.525756	1.77683	0.526012	0.000255827	0.495221	-0.0307914
16.4604	0.936947	1.90144	1.78145	27.3313	21.0813	1	0.567831	0.364989	0.555126	1.87634	0.55547	0.000344349	0.51698	-0.03849
16.4688	0.931436	2.03179	1.89228	27.3066	21.0701	1	0.606008	0.371687	0.592454	2.00262	0.592855	0.000400117	0.549143	-0.0437111
16.4772	0.930742	2.11779	1.9713	27.2819	21.0613	1	0.631589	0.38183	0.617438	2.08708	0.61786	0.000421275	0.572077	-0.0457828
16.4855	0.924821	2.17556	2.01171	27.2572	21.0502	1	0.647931	0.375032	0.633446	2.14132	0.633915	0.000469763	0.583802	-0.0501132
16.4939	0.935907	2.06679	1.93359	27.2325	21.0666	1	0.617026	0.375003	0.603261	2.03905	0.603641	0.000380471	0.561132	-0.0425092
16.5022	0.923447	1.96927	1.81858	27.2078	21.0601	1	0.586334	0.378029	0.573203	1.9377	0.573636	0.000432989	0.527758	-0.0458783
16.5106	0.918549	2.01087	1.84657	27.1872	21.0622	1	0.598029	0.386892	0.584675	1.97658	0.585146	0.000470429	0.535881	-0.0492651
16.5189	0.930151	1.90082	1.76798	27.1897	21.0704	1	0.566791	0.374328	0.554108	1.87302	0.554489	0.000381339	0.513072	-0.0414168
16.5273	0.941376	2.00001	1.88294	27.1957	21.0751	1	0.597875	0.377045	0.584479	1.97546	0.584816	0.000336762	0.546435	-0.0383811
16.5356	0.92464	2.17158	2.00834	27.2018	21.0455	1	0.646765	0.377647	0.63226	2.13731	0.63273	0.000470035	0.582825	-0.0499056
16.544	0.93326	2.06495	1.92701	27.2079	21.0487	1	0.616155	0.384466	0.60237	2.0361	0.602766	0.000395831	0.559222	-0.0435434
16.5524	0.947369	2.03088	1.92398	27.214	21.042	1	0.607897	0.392891	0.594288	2.0085	0.594595	0.000306998	0.558344	-0.0362518
16.5607	0.93977	2.01469	1.89344	27.2201	21.0476	1	0.602042	0.395592	0.588557	1.98928	0.588906	0.000348526	0.549482	-0.0394236
16.5691	0.941868	1.91691	1.8055	27.2268	21.053	1	0.573084	0.381435	0.560253	1.89357	0.560573	0.000320058	0.523961	-0.0366119
16.5774	0.94667	2.02484	1.91684	27.2386	21.064	1	0.605994	0.388537	0.592429	2.00223	0.592739	0.000310149	0.556271	-0.036468
16.5858	0.943805	2.11288	1.99411	27.2515	21.0532	1	0.631942	0.397885	0.617797	2.08802	0.618138	0.000341026	0.578697	-0.0394413
16.5941	0.944139	2.12324	2.00459	27.2644	21.0528	1	0.635086	0.397107	0.620871	2.09841	0.621212	0.000340662	0.581736	-0.0394763
16.6025	0.943794	2.18805	2.06495	27.2773	21.0426	1	0.654418	0.398119	0.639775	2.1623	0.640128	0.000353225	0.599255	-0.0408737
16.6108	0.939426	2.23769	2.10212	27.2902	21.0433	1	0.668622	0.402235	0.653656	2.20931	0.654045	0.000389312	0.610041	-0.0440044
16.6192	0.941551	2.22661	2.09644	27.3031	21.0407	1	0.665624	0.400068	0.650725	2.19936	0.651099	0.000373793	0.608391	-0.0427081
16.6276	0.938669	2.27216	2.13281	27.3161	21.0242	1	0.678809	0.400261	0.663613	2.24298	0.664013	0.00040025	0.618947	-0.0450659
16.6359	0.93582	2.30427	2.15638	27.329	21.0318	1	0.687964	0.400694	0.672563	2.2733	0.672987	0.000424761	0.625788	-0.0471991
16.6443	0.934108	2.32423	2.17107	27.3419	21.0337	1	0.693661	0.400584	0.678133	2.29217	0.678573	0.000439868	0.630051	-0.0485216
16.6526	0.935422	2.38566	2.2316	27.3548	21.0482	1	0.712201	0.400588	0.696258	2.3534	0.6967	0.000442495	0.647615	-0.0490853
16.661	0.933215	2.39686	2.2368	27.3677	21.0622	1	0.715194	0.401524	0.699183	2.36334	0.699643	0.000459759	0.649125	-0.0505181
16.6693	0.930889	2.41758	2.2505	27.3806	21.0621	1	0.721004	0.403082	0.704863	2.38259	0.705343	0.000479888	0.6531	-0.052243
16.6777	0.930904	2.36963	2.20604	27.3936	21.0631	1	0.706715	0.39863	0.690885	2.33534	0.691355	0.000470265	0.640199	-0.0511559
16.686	0.928519	2.2582	2.09678	27.4065	21.0736	1	0.673117	0.388827	0.658049	2.2244	0.658512	0.000463621	0.60849	-0.0500218
16.6944	0.918245	2.16461	1.98783	27.4194	21.1023	1	0.643755	0.387974	0.629332	2.12755	0.62984	0.000508283	0.576872	-0.0529679
[truncated: 1,252 more rows]

## Sheet: Documentation
timeh	time in hours
rq	RQ
vo2ml.min	VO2 in ml/min
vco2ml.min	VCO2 in ml/min
bodymass	body mass in g
temp	temperature in deg C
cycle	photoperiod; 0=light, 1=dark
weireeunadj	unadjusted EE using Weir equation
vh2o	VH20 in ml/min
weireehpd	Weir EE adjusted for high protein diet
vedfo2	product of Ve and FiO2
kaskeehpd	RQ- EE calculated for high protein diet
diffhpd	RQ- minus RQ+ EE both adj for high protein diet
ee91	EE calculated using food quotient of 0.91
diff91	EE calculated using food quotient minus Weir RQ+ EE (both adj for high protein diet
